# Supplementary material for: Evolution of an adenocarcinoma in response to selection by targeted kinase inhibitors
Source: Genome Biol. 2010 Aug 9;11(8):R82. doi: 10.1186/gb-2010-11-8-r82 (PMC2945784; doi:10.1186/gb-2010-11-8-r82)
Supplement: Additional file 2 — Supplementary expression data for identification of differentially expressed genes. [file gb-2010-11-8-r82-S2.xls]

## Sheet: Lung vs Blood and Compendium
Ensembl Gene ID	Gene Name	Normal blood	Lung Met	Compendium Mean	Lung/Compendium FC	Lung/Blood FC	Lung/Compendium Outlier rawp	Lung/Comp Outlier BH	Lung/Blood Fisher BH	Lung Expression Rank
ENSG00000002330	BAD	124.241	798.929	202.325	3.94874	6.4305	3.99e-08	1.4e-06	1.15e-119	98.0303
ENSG00000004939	SLC4A1	186.005	365.248	1.97375	185.053	1.96365	0	0	8.78e-14	94.4919
ENSG00000005075	POLR2J	179.591	403.614	144.953	2.78445	2.24741	0.00286823	0.0460237	5.18e-20	95.1385
ENSG00000005421	PON1	0.011268	35.0565	2.06902	16.9435	3111.15	1.99e-09	8.1e-08	1.82e-09	71.7146
ENSG00000006015	C19orf60	189.323	841.517	154.321	5.45303	4.44486	1.35e-12	7.44e-11	2.7e-97	98.1667
ENSG00000006042	TMEM98	0.0140276	761.746	132.455	5.75097	54303.5	0.00177519	0.0299114	1.04e-225	97.8966
ENSG00000006074	CCL18	3.12686	3426.7	133.645	25.6402	1095.89	2.23e-07	7.09e-06	0	99.7681
ENSG00000006116	CACNG3	0.0103324	101.468	4.76999	21.2722	9820.44	4.84e-05	0.00112504	6.47e-29	81.9915
ENSG00000006712	PAF1	264.998	642.852	278.151	2.31116	2.42587	0.000611605	0.011572	5.23e-36	97.3428
ENSG00000007038	PRSS21	21.4807	413.882	42.8659	9.65529	19.2676	0.000526828	0.0101527	8.25e-94	95.2885
ENSG00000007216	SLC13A2	0.0131738	16.7233	1.07093	15.6157	1269.43	0.00161404	0.0275104	0.000193489	66.0319
ENSG00000007520	C16orf42	213.132	729.993	260.302	2.8044	3.42508	0.000530459	0.0102022	1.43e-65	97.7684
ENSG00000008018	PSMB1	537.881	5855.75	1348.53	4.34232	10.8867	2.86e-09	1.14e-07	0	99.8936
ENSG00000008283	CYB561	75.6103	721.703	163.435	4.41585	9.54504	0.00185981	0.0312548	5.82e-131	97.7329
ENSG00000008324	SS18L2	192.206	781.358	234.837	3.32723	4.06521	0.00128816	0.0225164	2.33e-83	97.9675
ENSG00000008382	MPND	90.9775	493.597	75.1295	6.56995	5.42549	1.01e-14	6.17e-13	1.52e-66	96.2406
ENSG00000011422	PLAUR	698.876	1099.14	166.92	6.58484	1.57273	0.00046208	0.00899531	1.75e-20	98.756
ENSG00000013306	SLC25A39	661.594	3726.82	753.477	4.94617	5.6331	1.15e-06	3.31e-05	0	99.7954
ENSG00000013583	HEBP1	154.495	799.585	208.752	3.83031	5.17547	0.000556157	0.010643	3.51e-104	98.033
ENSG00000019169	MARCO	62.37	2230.52	11.1538	199.979	35.7627	0	0	0	99.558
ENSG00000020219	CCT8L1	2.18774	80.4905	1.00591	80.0172	36.7917	0	0	2.58e-20	79.5062
ENSG00000021461	CYP3A43	0.872965	12.1534	0.628721	19.3304	13.922	1.59e-14	9.51e-13	0.0160636	63.6994
ENSG00000021488	SLC7A9	1.71291	42.7493	4.14512	10.3132	24.9571	1.84e-07	5.93e-06	8.26e-10	73.3897
ENSG00000022840	RNF10	765.361	1383.81	501.805	2.75765	1.80804	8.34e-05	0.0018622	3.79e-40	99.1079
ENSG00000023191	RNH1	352.812	1628.37	470.488	3.46102	4.61541	0.000772912	0.0142506	3.64e-193	99.2934
ENSG00000023572	GLRX2	31.172	416.322	71.4065	5.83031	13.3556	0.000692222	0.0129496	2.59e-85	95.3212
ENSG00000030582	GRN	2057.52	5070.01	1042.16	4.86493	2.46413	4.68e-06	0.000126259	1.23e-285	99.8718
ENSG00000031544	NR2E3	1.07054	93.844	2.0873	44.9595	87.6606	0	0	3.38e-25	81.1376
ENSG00000032444	PNPLA6	308.902	541.399	207.477	2.60944	1.75265	0.00149201	0.0256126	6.82e-15	96.6689
ENSG00000042304	C2orf83	0.0124889	31.8882	0.256021	124.553	2553.32	0	0	1.29e-08	70.948
ENSG00000042493	CAPG	413.882	2081.45	378.822	5.49453	5.02909	4.39e-05	0.00102593	4.89e-264	99.5089
ENSG00000042753	AP2S1	319.809	3003.47	506.901	5.92516	9.39145	3.01e-10	1.32e-08	0	99.719
ENSG00000043591	ADRB1	3.27143	22.8378	4.40429	5.18535	6.98099	0.00199556	0.0332161	0.000446706	68.3427
ENSG00000053501	USE1	88.0482	925.517	169.806	5.45042	10.5115	1.51e-11	7.55e-10	6.88e-175	98.4013
ENSG00000060303	RP4-753D5.2	5.56768	93.2078	4.01626	23.2076	16.7409	9.99e-16	6.39e-14	7.04e-20	81.0667
ENSG00000061492	WNT8A	0.0134259	7.82694	0.487978	16.0395	582.974	3.16e-08	1.12e-06	0.0443991	60.4692
ENSG00000062582	MRPS24	133.788	1139.37	441.084	2.5831	8.51617	0.00198101	0.0330311	7.88e-197	98.8187
ENSG00000063515	GSC2	0.020307	21.4283	0.212125	101.018	1055.22	0	0	1.55e-05	67.8652
ENSG00000063854	HAGH	138.766	1588.35	100.888	15.7437	11.4462	0	0	0	99.2689
ENSG00000064270	ATP2C2	12.9639	635.249	23.6593	26.8499	49.0012	0	0	4.62e-166	97.2991
ENSG00000064490	RFXANK	171.169	1075.75	237.477	4.52993	6.28476	7.85e-09	3e-07	8.19e-159	98.715
ENSG00000065057	NTHL1	20.694	1465.35	103.143	14.207	70.8104	0	0	0	99.1816
ENSG00000066405	CLDN18	0.00825214	23.1923	2.41699	9.59554	2810.46	1.46e-05	0.000364278	4.34e-06	68.46
ENSG00000067057	PFKP	118.969	1850.64	393.024	4.70871	15.5556	3.26e-07	1.02e-05	0	99.4162
ENSG00000067221	STOML1	18.7159	257.307	42.5708	6.04422	13.7481	1.81e-08	6.6e-07	7.59e-53	91.7556
ENSG00000067829	IDH3G	278.927	753.421	310.096	2.42964	2.70114	0.000694807	0.0129853	9.12e-50	97.8639
ENSG00000067836	ROGDI	252.215	450.894	135.98	3.31588	1.78774	0.000463235	0.00900866	2.33e-13	95.7768
ENSG00000068001	HYAL2	78.1195	824.841	227.04	3.63302	10.5587	0.0016493	0.0280615	4.13e-156	98.1149
ENSG00000068394	GPKOW	128.908	322.609	135.334	2.3838	2.50263	0.00242266	0.0395021	1.66e-19	93.608
ENSG00000070010	UFD1L	168.166	574.757	190.664	3.01451	3.41779	4.23e-05	0.000991797	9.83e-52	96.9227
ENSG00000070526	ST6GALNAC1	6.35362	186.264	13.345	13.9575	29.3162	4.74e-07	1.46e-05	1.42e-45	88.6591
ENSG00000071859	FAM50A	276.263	1862.08	366.45	5.0814	6.74023	2.21e-10	9.8e-09	3.89e-286	99.4216
ENSG00000074071	MRPS34	170.942	1752.2	430.683	4.06843	10.2503	2.3e-06	6.43e-05	0	99.3643
ENSG00000074842	C19orf10	159.123	2071.83	531.388	3.8989	13.0203	1.11e-05	0.000283127	0	99.5062
ENSG00000075290	WNT8B	1.37556	53.3315	2.79596	19.0745	38.7707	0	0	1.72e-13	75.3813
ENSG00000075429	CACNG5	0.017867	106.961	1.30962	81.6732	5986.48	0	0	2.21e-30	82.5726
ENSG00000076043	REXO2	106.596	1406.24	419.775	3.34999	13.1922	0.000982813	0.0176621	7.38e-287	99.1297
ENSG00000076770	MBNL3	102.288	366.768	51.8285	7.07658	3.58565	2.37e-06	6.61e-05	4.09e-35	94.5192
ENSG00000078898	BPIL1	0.0134393	4440.56	4.64127	956.754	330416	0	0	0	99.8418
ENSG00000079462	PAFAH1B3	47.9021	870.126	257.565	3.37828	18.1647	0.000456256	0.00889097	9.75e-194	98.254
ENSG00000081692	JMJD4	31.0738	627	112.577	5.56952	20.1778	1.45e-07	4.78e-06	4.77e-143	97.2528
ENSG00000082515	MRPL22	98.2297	1279.65	338.028	3.78564	13.0272	6.96e-07	2.08e-05	1.28e-260	98.9988
ENSG00000082556	OPRK1	0.0066583	60.424	2.9468	20.505	9074.98	8.64e-11	4.06e-09	1.19e-16	76.5707
ENSG00000083812	ZNF324	67.7938	211.619	45.0171	4.70087	3.12152	2.09e-10	9.39e-09	1.31e-17	89.9495
ENSG00000083838	ZNF446	55.559	138.738	57.8631	2.3977	2.49713	0.0015749	0.0269151	9.68e-09	85.4699
ENSG00000086205	FOLH1	0.0100658	229.048	5.21514	43.9198	22755.1	0	0	1.89e-66	90.7107
ENSG00000086504	MRPL28	184.996	683.05	250.003	2.73216	3.69224	0.000181621	0.00382701	1.89e-66	97.5556
ENSG00000086506	HBQ1	29.2088	618.177	5.39397	114.605	21.1641	0	0	1.45e-142	97.1982
ENSG00000087111	PIGS	219.772	540.357	204.799	2.63848	2.45872	0.00113876	0.0201251	5.55e-31	96.6608
ENSG00000087884	C11orf67	47.3886	455.477	127.979	3.559	9.61153	0.00108925	0.0193214	1.82e-83	95.8314
ENSG00000088827	SIGLEC1	80.635	285.23	18.9413	15.0586	3.53729	1.94e-08	7.04e-07	8.22e-27	92.6367
ENSG00000089123	TASP1	18.5101	275.445	58.9284	4.67423	14.8808	1.81e-10	8.17e-09	1.16e-57	92.3476
ENSG00000089163	SIRT4	2.80793	93.586	10.7262	8.72496	33.3292	1.77e-10	8.04e-09	6.53e-23	81.1076
ENSG00000090013	BLVRB	402.016	2879.35	298.647	9.6413	7.16227	2.66e-09	1.06e-07	0	99.6999
ENSG00000090266	NDUFB2	200.538	2510.69	519.501	4.83289	12.5198	1.18e-09	4.95e-08	0	99.6317
ENSG00000090512	FETUB	0.0149108	13.6873	0.868349	15.7625	917.948	7.64e-09	2.93e-07	0.00124103	64.5669
ENSG00000090534	THPO	0.0139249	29.8084	4.01977	7.41545	2140.65	0.0011065	0.019591	4.75e-08	70.3997
ENSG00000090539	CHRD	0.00814936	291.107	23.1023	12.6008	35721.5	3.39e-05	0.000809484	7.04e-85	92.8004
ENSG00000090674	MCOLN1	226.121	427.027	87.8099	4.86309	1.88849	9.91e-07	2.89e-05	1.36e-14	95.4658
ENSG00000090920	FCGBP	5.16914	3116.65	8.81685	353.488	602.934	0	0	0	99.7354
ENSG00000091513	TF	3.18562	1221.95	54.8517	22.2773	383.582	2.53e-06	7.03e-05	0	98.9306
ENSG00000091583	APOH	0.0183486	22.2915	0.666975	33.4217	1214.89	1.71e-10	7.79e-09	8.23e-06	68.1653
ENSG00000092841	MYL6	2826.54	8698.16	3542.99	2.45504	3.07732	0.00236143	0.0386681	0	99.9373
ENSG00000093010	COMT	121.626	990.078	209.919	4.71647	8.14035	4.64e-08	1.61e-06	1.96e-167	98.5514
ENSG00000095066	HOOK2	53.919	735.514	135.926	5.41115	13.6411	0.00285501	0.04585	9.99e-152	97.7929
ENSG00000095380	NANS	240.248	2534.9	393.436	6.44298	10.5512	1.6e-08	5.86e-07	0	99.6372
ENSG00000095383	TBC1D2	180.767	491.36	63.9238	7.68665	2.71819	2.6e-07	8.14e-06	5.28e-33	96.2188
ENSG00000095906	NUBP2	122.539	994.928	243.697	4.08264	8.11926	2.07e-07	6.58e-06	5.01e-168	98.5623
ENSG00000095970	TREM2	1.90488	1562.16	27.4359	56.9386	820.083	0	0	0	99.2525
ENSG00000099203	TMED1	162.753	736.162	174.994	4.20678	4.52319	2.37e-09	9.52e-08	4.45e-86	97.7957
ENSG00000099330	OCEL1	132.462	323.723	84.1404	3.84742	2.4439	0.000302833	0.00611888	6.01e-19	93.6325
ENSG00000099337	KCNK6	150.949	343.414	42.264	8.12546	2.27504	1.19e-08	4.4e-07	1.66e-17	94.0636
ENSG00000099624	ATP5D	313.821	1623.77	527.658	3.07732	5.17419	0.000807073	0.0148519	1.85e-210	99.2907
ENSG00000099769	IGFALS	2.44271	21.0266	3.60178	5.83783	8.60789	2.17e-06	6.08e-05	0.000389515	67.7261
ENSG00000099797	GPSN2	150.391	2451.53	347.794	7.04881	16.3011	2.57e-13	1.46e-11	0	99.6181
ENSG00000099800	TIMM13	78.1628	712.383	187.78	3.79371	9.11409	6.55e-07	1.97e-05	5.36e-127	97.692
ENSG00000099804	CDC34	331.004	1180.1	215.128	5.48557	3.56522	3.77e-10	1.63e-08	3.46e-110	98.876
ENSG00000099849	RASSF7	106.29	1079.82	150.424	7.17847	10.1591	1.68e-07	5.47e-06	1.78e-201	98.7232
ENSG00000099899	HTF9C	97.5136	295.895	122.18	2.4218	3.03439	0.00206968	0.0343602	2.34e-23	92.9341
ENSG00000100010	MTP18	40.5926	811.648	142.685	5.68839	19.995	5.36e-07	1.64e-05	1.59e-184	98.0712
ENSG00000100012	SEC14L3	0.00833292	17.5309	0.206453	84.915	2103.82	0	0	0.000103516	66.3838
ENSG00000100101	NOL12	107.621	168.95	69.7574	2.42197	1.56986	0.00115693	0.0204275	0.000759639	87.6279
ENSG00000100104	SRRD	81.7158	555.189	161.436	3.43908	6.79415	9.04e-07	2.66e-05	1.36e-85	96.7781
ENSG00000100122	CRYBB1	3.07188	35.8826	3.97371	9.02999	11.681	1.01e-07	3.38e-06	3.07e-07	71.9138
ENSG00000100170	SLC5A1	1.13222	132.934	6.59629	20.1529	117.41	2.24e-09	9e-08	1.63e-36	84.9952
ENSG00000100225	FBXO7	485.695	2483.81	501.273	4.955	5.11393	1.38e-14	8.3e-13	4.48858639246772e-319	99.6262
ENSG00000100249	C22orf31	0.0198121	43.683	1.00995	43.2527	2204.86	0	0	4.87e-12	73.5725
ENSG00000100300	TSPO	1075.75	1706.37	399.196	4.27453	1.58621	0.000311456	0.00625746	3.31e-32	99.3398
ENSG00000100319	ZMAT5	145.822	508.761	124.761	4.07789	3.48892	8.78e-09	3.31e-07	8.09e-47	96.3852
ENSG00000100325	ASCC2	243.896	825.799	240.871	3.42838	3.38586	3.82e-09	1.5e-07	4.45e-73	98.1176
ENSG00000100433	KCNK10	1.6123	54.2883	3.09538	17.5385	33.6714	1.77e-07	5.7e-06	8.5e-13	75.5477
ENSG00000100558	PLEK2	6.50791	597.382	43.6911	13.6729	91.7933	4.36e-08	1.52e-06	1.42e-163	97.0727
ENSG00000100577	GSTZ1	19.5451	329.251	107.776	3.05496	16.8457	0.00277045	0.044604	2.14e-71	93.7553
ENSG00000100908	FAM158A	59.5178	672.82	103.172	6.52132	11.3045	8.88e-13	4.95e-11	4.12e-130	97.5065
ENSG00000100931	CHMP4A	212.023	880.128	287.224	3.06426	4.15109	6.02e-05	0.00137807	1.35e-95	98.284
ENSG00000100987	VSX1	0.0100737	17.7924	0.707665	25.1424	1766.22	1.36e-12	7.44e-11	0.000103516	66.493
ENSG00000100997	ABHD12	104.162	1084.36	264.826	4.09459	10.4103	4.22e-06	0.000114411	5.27e-204	98.7314
ENSG00000101074	R3HDML	0.0166192	23.348	0.345062	67.6633	1404.88	0	0	4.34e-06	68.5091
ENSG00000101182	PSMA7	394.052	4029.97	810.093	4.9747	10.227	9.9e-10	4.19e-08	0	99.8172
ENSG00000101197	BIRC7	0.0154398	27.6257	3.40438	8.11475	1789.25	0.000281688	0.00573271	1.74e-07	69.7968
ENSG00000101246	ARFRP1	105.171	352.687	123.926	2.84596	3.35347	0.000236734	0.00487581	1.94e-31	94.2545
ENSG00000101457	DNTTIP1	564.838	969.809	233.85	4.14714	1.71697	1.14e-05	0.000289413	1.95e-24	98.5077
ENSG00000101882	NKAP	144.862	396.886	111.925	3.546	2.73975	3.15e-06	8.66e-05	3.28e-27	95.0348
ENSG00000101940	WDR13	228.646	780.504	260.359	2.9978	3.4136	0.000954096	0.0172267	1.02e-69	97.9648
ENSG00000102145	GATA1	53.6705	110.612	1.20676	91.6601	2.06094	0	0	3.26e-05	82.9464
ENSG00000102390	CXorf26	90.0584	687.552	173.009	3.97408	7.6345	4.45e-09	1.73e-07	4.63e-113	97.5774
ENSG00000102575	ACP5	80.8401	1177.8	147.141	8.00456	14.5695	0.000110412	0.00241604	1e-247	98.8733
ENSG00000102580	DNAJC3	320.701	500.129	119.952	4.16943	1.55949	1.27e-05	0.000318876	1.55e-09	96.3034
ENSG00000103024	NME3	124.508	744.353	177.881	4.18456	5.97838	9.78e-06	0.000251596	3.31e-106	97.8284
ENSG00000103148	C16orf35	238.498	1427.89	194.287	7.34941	5.98703	0	0	1.25e-204	99.1488
ENSG00000103202	DECR2	20.6791	416.541	69.3297	6.00811	20.1431	9.99e-09	3.76e-07	1.21e-94	95.324
ENSG00000103266	STUB1	276.527	1276.21	466.07	2.73823	4.61514	0.000229322	0.00473841	2.45e-151	98.9933
ENSG00000103316	CRYM	3.21874	692.987	28.1442	24.6227	215.298	2.11e-12	1.14e-10	8.6e-199	97.6047
ENSG00000103363	AC092117.4-201	368.087	1397.1	463.257	3.01583	3.79558	0.00166806	0.0283305	4.17e-139	99.1215
ENSG00000103375	AQP8	0.0172082	49.4719	0.806999	61.3036	2874.9	0	0	9.19e-14	74.6883
ENSG00000103415	HMOX2	225.301	678.519	186.901	3.63036	3.01161	7.84e-07	2.34e-05	1.92e-52	97.5338
ENSG00000103490	PYCARD	901.733	1676.47	150.601	11.1319	1.85916	6.1e-10	2.6e-08	3.54e-52	99.3234
ENSG00000103496	STX4	342.338	844.339	206.811	4.08266	2.46639	1.91e-07	6.11e-06	2.41e-48	98.1749
ENSG00000103502	CDIPT	418.572	1376.09	284.496	4.83694	3.28758	3.64e-12	1.95e-10	4.33e-117	99.0997
ENSG00000104047	DTWD1	30.8691	245.417	65.4515	3.7496	7.95025	0.00026037	0.00532827	3.84e-41	91.3409
ENSG00000104369	JPH1	0.00718091	154.629	24.3378	6.35344	21533.3	0.000880956	0.0160573	1.58e-44	86.6621
ENSG00000104522	TSTA3	128.566	1182.19	250.645	4.71661	9.19524	2.33e-07	7.37e-06	3.65e-211	98.8787
ENSG00000104529	EEF1D	516.454	1558.12	508.971	3.06131	3.01695	6.71e-06	0.000178471	2.11e-119	99.2498
ENSG00000104783	KCNN4	72.5268	1577.28	126.852	12.4341	21.7476	3.71e-11	1.8e-09	0	99.2634
ENSG00000104808	DHDH	2.85574	272.802	9.80308	27.8282	95.5278	0	0	1.65e-74	92.263
ENSG00000104886	PLEKHJ1	235.483	1780.52	286.35	6.21801	7.56114	5.49e-13	3.08e-11	2.83e-291	99.3807
ENSG00000104918	RETN	75.157	224.162	1.41405	158.525	2.98259	0	0	1.28e-17	90.5061
ENSG00000104953	TLE6	3.09687	157.609	16.0848	9.79859	50.8929	6.17e-10	2.63e-08	4.2e-41	86.8667
ENSG00000105197	TIMM50	50.1844	606.662	190.348	3.18712	12.0887	3.79e-05	0.000897194	1.38e-120	97.13
ENSG00000105219	CNTD2	2.15307	144.247	7.05574	20.4439	66.996	0	0	2.4e-38	85.901
ENSG00000105261	AD001527.1	1.54425	36.9111	3.99037	9.25005	23.9023	1.62e-11	8.08e-10	3.26e-08	72.1484
ENSG00000105371	ICAM4	21.4887	72.728	6.57717	11.0576	3.38447	2.26e-10	9.99e-09	2.83e-07	78.4422
ENSG00000105379	ETFB	96.1156	1479.81	217.461	6.80494	15.3962	3.23e-10	1.41e-08	1.65853356133499e-316	99.1925
ENSG00000105388	CEACAM5	1.69592	864.476	44.188	19.5636	509.738	1.11e-05	0.000283127	4.25e-252	98.2376
ENSG00000105404	RABAC1	613.695	1573.58	614.119	2.56234	2.56412	0.00248063	0.0403444	3.59e-95	99.2607
ENSG00000105499	PLA2G4C	16.1839	319.694	35.1063	9.10644	19.7538	6.38e-08	2.18e-06	1.08e-72	93.537
ENSG00000105523	FAM83E	0.930086	338.996	17.5711	19.2928	364.478	8.49e-09	3.22e-07	2.98e-97	93.9681
ENSG00000105610	KLF1	11.661	34.6809	1.13325	30.603	2.97409	0	0	0.00326333	71.6328
ENSG00000105619	TFPT	90.7758	395.066	119.625	3.30255	4.35211	2.23e-05	0.000542733	5.41e-45	95.0048
ENSG00000105641	SLC5A5	2.05777	21.9024	1.41885	15.4367	10.6437	2.02e-10	9.09e-09	0.000222746	68.0344
ENSG00000105669	COPE	812.5	3040.2	986.257	3.08256	3.74179	0.000370193	0.00732555	4.64e-298	99.7245
ENSG00000105707	HPN	4.04061	380.307	26.8888	14.1437	94.1213	1.77e-06	5.02e-05	2.22e-104	94.7592
ENSG00000106006	HOXA6	0.0251514	342.822	16.6511	20.5886	13630.3	1.76e-13	1.02e-11	2.29e-100	94.0499
ENSG00000106536	POU6F2	0.0114947	41.6296	1.24975	33.3103	3621.64	8.88e-16	5.72e-14	1.82e-11	73.1606
ENSG00000106541	AGR2	0.0131839	4807.5	301.454	15.9477	364649	9.64e-06	0.000248496	0	99.8609
ENSG00000106588	PSMA2	193.375	1553.26	577.398	2.69011	8.03237	0.000959847	0.017309	1.33e-261	99.247
ENSG00000106605	BLVRA	213.966	1378.97	210.883	6.53903	6.4448	3.33e-10	1.45e-08	2.21e-206	99.1024
ENSG00000106789	CORO2A	42.7785	334.996	34.0177	9.84771	7.83095	4.81e-09	1.87e-07	9.89e-56	93.8808
ENSG00000106992	AK1	38.3434	483.425	93.8242	5.15246	12.6078	8.01e-07	2.38e-05	2.17e-97	96.1424
ENSG00000107262	BAG1	158.862	596.975	137.522	4.34095	3.75783	7.04e-08	2.39e-06	3.61e-59	97.07
ENSG00000107281	NPDC1	76.6582	1020.96	269.102	3.79394	13.3183	0.00274564	0.0442417	8.55e-209	98.6168
ENSG00000107959	PITRM1	116.337	947.488	300.004	3.15826	8.14431	0.0010173	0.0182135	7.18e-161	98.4559
ENSG00000108442	FAM18B2	21.9098	79.6188	16.3423	4.87193	3.63393	6.51e-06	0.000173319	2.92e-08	79.3916
ENSG00000108465	CDK5RAP3	536.386	1353.4	413.256	3.27497	2.52318	0.000554225	0.0106166	6.71e-80	99.0779
ENSG00000108639	SYNGR2	344.89	2042.12	495.219	4.12367	5.92107	0.000865746	0.0158253	4.43e-290	99.4953
ENSG00000108684	ACCN1	0.00771425	123.86	2.75873	44.8974	16056	0	0	2.22e-35	84.2041
ENSG00000108878	CACNG1	4.20611	45.6609	2.43639	18.7413	10.8559	1.46e-08	5.39e-07	4.17e-09	73.9626
ENSG00000108963	DPH1	166.232	684.322	266.938	2.5636	4.11667	3.63e-05	0.000862672	5.96e-74	97.561
ENSG00000109016	DHRS7B	101.611	733.801	97.9414	7.49224	7.22164	2.34e-12	1.26e-10	6.46e-117	97.7847
ENSG00000109065	NAT9	92.6361	497.817	175.042	2.84398	5.3739	1.1e-05	0.000281755	1.88e-66	96.2815
ENSG00000109072	VTN	5.29978	71.6309	8.9019	8.0467	13.5158	1.43e-10	6.58e-09	4.11e-15	78.2922
ENSG00000109424	UCP1	0.0200553	49.9439	0.609282	81.9718	2490.31	0	0	9.19e-14	74.7729
ENSG00000110169	HPX	0.926911	64.3894	6.75127	9.53738	69.4667	8.63e-08	2.89e-06	1.34e-16	77.2009
ENSG00000110536	PTPMT1	143.425	1967.72	328.73	5.9858	13.7195	4.13e-14	2.45e-12	0	99.4653
ENSG00000110628	SLC22A18	170.473	756.014	55.4203	13.6415	4.43481	3.3e-11	1.62e-09	2.75e-87	97.8748
ENSG00000110711	AIP	290.571	1350.65	402.25	3.35774	4.64826	5.6e-06	0.000150358	3.17e-161	99.0752
ENSG00000110801	PSMD9	141.447	445.4	157.18	2.8337	3.14887	0.000158035	0.00336329	1.24e-36	95.7086
ENSG00000111199	TRPV4	3.59194	102.909	12.7679	8.06002	28.6501	4.74e-07	1.46e-05	2.08e-24	82.147
ENSG00000111215	PRR4	24.1965	1672.3	34.7696	48.0966	69.1135	0	0	0	99.3207
ENSG00000111332	H2AFJ	163.213	988.767	248.466	3.97949	6.05816	0.00195819	0.0327076	8.72e-143	98.5486
ENSG00000112304	THEM2	109.356	948.327	253.806	3.73642	8.67192	9.54e-06	0.000246234	1.53e-165	98.4586
ENSG00000112306	RPS12	436.328	7187.87	788.612	9.11459	16.4735	0	0	0	99.9182
ENSG00000112530	PACRG	1.69087	44.5462	6.31162	7.0578	26.3451	0.00119242	0.0209383	2.39e-10	73.7416
ENSG00000112619	PRPH2	7.85	45.3319	7.48331	6.05774	5.77477	0.00144344	0.0248455	1.25e-06	73.8971
ENSG00000112667	C6orf108	48.5564	1211.94	245.48	4.93701	24.9594	3.15e-06	8.66e-05	1.66e-288	98.9169
ENSG00000113761	ZNF346	75.2556	258.735	93.6357	2.76321	3.43808	0.000156854	0.00334187	5.86e-24	91.8047
ENSG00000114120	SLC25A36	101.519	997.619	231.407	4.3111	9.8269	2.56e-07	8.03e-06	3.3e-183	98.5677
ENSG00000114248	LRRC31	0.0109168	24.6806	2.35778	10.4677	2260.79	0.000848161	0.0155483	1.21e-06	68.9265
ENSG00000114388	TUSC4	180.131	354.451	142.156	2.4934	1.96774	0.000359511	0.00714364	1.83e-13	94.2873
ENSG00000114391	RPL24	273.795	2248.35	353.052	6.36831	8.2118	8e-13	4.47e-11	0	99.5635
ENSG00000115204	MPV17	102.514	418.388	178.818	2.33974	4.0813	0.000386322	0.00762112	7.69e-45	95.3485
ENSG00000115211	EIF2B4	113.231	625.726	206.626	3.0283	5.52608	4.08e-06	0.000111154	2.35e-85	97.2446
ENSG00000115234	SNX17	385.973	1313.7	528.772	2.48443	3.4036	0.000129464	0.00279873	1.44e-116	99.037
ENSG00000115286	NDUFS7	91.5032	415.958	112.153	3.70885	4.54583	7.83e-06	0.000206116	5.52e-49	95.3158
ENSG00000115350	POLE4	189.678	856.994	212.051	4.04146	4.51814	1.36e-05	0.000340441	4.78e-100	98.2131
ENSG00000115507	OTX1	51.2926	104.294	18.0071	5.79184	2.03332	0.00111115	0.0196552	7.39e-05	82.2971
ENSG00000115648	MLPH	0.00757824	1089.52	79.0282	13.7865	143770	3.46e-08	1.22e-06	0	98.7396
ENSG00000115685	PPP1R7	198.468	863.827	325.919	2.65044	4.35248	0.000197965	0.00413956	4.39e-98	98.2349
ENSG00000115694	STK25	206.292	993.921	422.266	2.35378	4.81803	0.000944683	0.0170729	2.1e-122	98.5595
ENSG00000115944	COX7A2L	135.441	1032.32	267.75	3.85554	7.62193	3.73e-09	1.47e-07	1.63e-169	98.6387
ENSG00000116521	SCAMP3	189.008	1812.54	467.874	3.87399	9.58973	2.48e-07	7.82e-06	0	99.3971
ENSG00000116586	ROBLD3	229.048	2399.23	407.263	5.89111	10.4748	2.28e-07	7.22e-06	0	99.6044
ENSG00000116815	CD58	478.042	1224.02	223.119	5.48594	2.56048	0.0011033	0.0195525	4.61e-74	98.9333
ENSG00000117148	ACTL8	0.0136166	29.898	1.8023	16.5888	2195.7	1.48e-09	6.14e-08	4.75e-08	70.4242
ENSG00000117305	HMGCL	104.743	734.886	166.572	4.41183	7.01606	9.98e-05	0.00219866	2.34e-115	97.7902
ENSG00000117410	ATP6V0B	2071.83	3311.7	920.87	3.59627	1.59844	5.57e-05	0.00128441	2.03e-63	99.7572
ENSG00000117472	TSPAN1	0.01502	2760.03	313.01	8.8177	183757	0.00297669	0.0473677	0	99.6808
ENSG00000117691	NENF	149.182	1060.13	314.109	3.37504	7.10629	0.000815847	0.0149989	9.72e-168	98.6878
ENSG00000117983	MUC5B	1.24904	1133.41	11.2051	101.152	907.423	0	0	0	98.8105
ENSG00000118162	KPTN	27.0153	191.194	57.0727	3.35001	7.07725	2.33e-05	0.000566077	1.91e-30	88.9265
ENSG00000118363	SPCS2	40.2872	208.209	54.1744	3.8433	5.16811	5.52e-07	1.68e-05	1.59e-27	89.7913
ENSG00000118785	SPP1	116.73	4213.89	469.199	8.98103	36.0993	0.000126103	0.00273224	0	99.8281
ENSG00000118939	UCHL3	83.2454	629.77	218.95	2.87632	7.56523	0.000750691	0.0138809	3.52e-103	97.2691
ENSG00000118972	FGF23	0.00947217	8.60566	0.425908	20.2055	908.52	3.15e-11	1.55e-09	0.0249752	61.1649
ENSG00000119333	WDR34	15.943	1290.68	291.161	4.43286	80.9556	1.82e-05	0.000446649	0	99.0124
ENSG00000119411	BSPRY	1.18955	492.285	54.8226	8.9796	413.841	6.85e-08	2.33e-06	8.78e-143	96.227
ENSG00000119686	FLVCR2	62.3197	177.847	25.6712	6.9279	2.85379	8.2e-06	0.000215214	1.79e-13	88.1681
ENSG00000119723	COQ6	46.9336	273.378	103.242	2.64794	5.82478	0.000440354	0.00860702	1.08e-38	92.2821
ENSG00000119950	MXI1	189.967	716.034	142.894	5.01095	3.76925	0.000136283	0.00293951	4.43e-71	97.7084
ENSG00000120075	HOXB5	0.0137335	370.554	24.5374	15.1016	26981.9	8.04e-07	2.38e-05	1.02e-108	94.5874
ENSG00000120265	PCMT1	268.156	1196.14	318.978	3.74991	4.46062	3.98e-07	1.23e-05	3.36e-138	98.8978
ENSG00000120322	PCDHB8	0.0106065	108.27	7.74497	13.9794	10207.9	1.31e-06	3.76e-05	1.12e-30	82.709
ENSG00000120329	SLC25A2	1.03007	113.393	2.51636	45.0622	110.083	0	0	1.08e-30	83.2274
ENSG00000120332	TNN	0.00657553	50.3295	1.47542	34.1119	7654.05	0	0	9.19e-14	74.8438
ENSG00000120440	TTLL2	1.05695	22.4719	1.28072	17.5463	21.2612	1.22e-11	6.17e-10	2.82e-05	68.2253
ENSG00000120555	AL133216.10-201	0.0312976	28.8722	1.96871	14.6655	922.505	0	0	9.09e-08	70.1487
ENSG00000120697	ALG5	72.1844	619.35	223.456	2.77168	8.58011	0.00245355	0.0399378	1.47e-107	97.2064
ENSG00000120725	SIL1	56.8304	686.537	140.348	4.89168	12.0805	1.69e-07	5.49e-06	3.6e-136	97.572
ENSG00000120853	GOLGA2L1	19.3254	188.403	36.1015	5.21872	9.74902	0.000149962	0.00321646	8.11e-35	88.7737
ENSG00000120907	ADRA1A	0.00907911	58.4569	1.22719	47.6348	6438.62	0	0	2.32e-16	76.2515
ENSG00000121022	COPS5	206.24	888.629	366.881	2.42212	4.30872	0.00137879	0.0239477	6e-100	98.3058
ENSG00000121542	SEC22A	37.8904	288.544	92.3447	3.12464	7.61523	7.09e-06	0.000187561	1.43e-47	92.7295
ENSG00000122043	AL139188.14	3.21319	26.4847	1.92058	13.79	8.2425	0.00012032	0.00261877	5.12e-05	69.4666
ENSG00000122254	HS3ST2	0.0102443	139.615	8.89939	15.6882	13628.6	5.38e-08	1.85e-06	4.24e-40	85.5381
ENSG00000123131	PRDX4	47.2483	3397.65	315.027	10.7853	71.9106	0	0	0	99.7654
ENSG00000123395	C12orf44	86.7025	852.557	224.891	3.79098	9.83313	9.8e-07	2.87e-05	1.03e-156	98.1994
ENSG00000123415	SMUG1	80.01	331.502	123.086	2.69327	4.14326	0.00177406	0.0299114	1.76e-36	93.8044
ENSG00000123810	B9D2	153.309	298.337	55.9884	5.32855	1.94599	5.1e-05	0.00118329	3.14e-11	92.9996
ENSG00000123901	GPR83	2.96101	22.0957	2.31934	9.52674	7.46221	3.09e-08	1.1e-06	0.000756725	68.0998
ENSG00000124159	MATN4	0.0115181	23.5272	1.55366	15.1431	2042.63	9.16e-13	5.09e-11	2.29e-06	68.5664
ENSG00000124232	RBPSUHL	0.0109293	11.5205	0.734243	15.6903	1054.09	4.57e-13	2.57e-11	0.00420057	63.3065
ENSG00000124237	C20orf85	0.0275259	261.367	0.798455	327.34	9495.29	0	0	5.92e-76	91.892
ENSG00000124357	NAGK	784.854	1517.69	290.541	5.22367	1.93372	1.16e-08	4.31e-07	2.37e-52	99.2225
ENSG00000124399	AC110799.3	0.0439031	151.773	2.58792	58.6467	3457	0	0	1.21e-43	86.4575
ENSG00000124444	ZNF576	22.9069	384.064	59.2775	6.4791	16.7663	0	0	1.17e-83	94.822
ENSG00000124610	HIST1H1A	0.031015	79.3855	1.38136	57.4692	2559.58	0	0	3.49e-22	79.3616
ENSG00000124701	APOBEC2	14.413	56.8089	7.73591	7.34353	3.94152	1.15e-09	4.84e-08	1.19e-06	75.976
ENSG00000124743	KLHL31	0.941553	32.5321	4.05031	8.03199	34.5515	5.81e-07	1.75e-05	5.98e-08	71.109
ENSG00000124915	AP002380.3-201	0.102086	24.4814	1.21359	20.1727	239.812	3.6e-10	1.56e-08	1.21e-06	68.8637
ENSG00000125037	TMEM111	418.388	2599.41	349.945	7.42805	6.21292	0	0	0	99.6508
ENSG00000125454	SLC25A19	69.6498	659.623	141.389	4.66529	9.47056	0.000219461	0.00454936	2.42e-119	97.4355
ENSG00000125459	MSTO1	8.52682	91.0983	26.5164	3.43554	10.6837	5.49e-06	0.000147698	4.15e-17	80.8184
ENSG00000125514	NCRNA00029	0.0148964	16.8193	0.909512	18.4927	1129.09	5.01e-05	0.00116332	0.000193489	66.0728
ENSG00000125652	ALKBH7	153.394	572.359	153.847	3.72031	3.73131	4.28e-06	0.000116011	1.78e-56	96.9063
ENSG00000125734	GPR108	438.046	662.862	249.135	2.66065	1.51323	0.000159071	0.00338159	4.59e-11	97.4546
ENSG00000125743	SNRPD2	225.674	2894.55	912.31	3.17277	12.8263	0.000478652	0.00929904	0	99.7026
ENSG00000125775	SDCBP2	16.1739	246.555	32.9697	7.47822	15.244	0.000594509	0.011298	1.03e-52	91.3845
ENSG00000125818	PSMF1	277.799	750.614	290.675	2.58231	2.702	8.97e-05	0.00199017	1.05e-49	97.853
ENSG00000125843	C20orf29	53.0531	192.831	76.5879	2.51778	3.63468	0.00126249	0.022108	4.84e-19	89.0192
ENSG00000125850	OVOL2	0.0154158	264.239	23.0391	11.4691	17140.8	1.07e-08	3.98e-07	7.61e-77	91.9875
ENSG00000125864	BFSP1	4.69385	54.4427	9.21868	5.90569	11.5987	0.000201172	0.00419292	1.85e-10	75.5722
ENSG00000125877	ITPA	126.168	1472.74	337.834	4.35936	11.6729	2.39e-10	1.05e-08	3.71e-289	99.187
ENSG00000125895	C20orf46	1.6544	144.112	12.4899	11.5383	87.1081	1.65e-09	6.79e-08	2.4e-38	85.8901
ENSG00000125901	MRPS26	73.5521	1399.58	276.675	5.05856	19.0284	3.98e-09	1.56e-07	2.84400817972123e-315	99.1243
ENSG00000125967	APBA2BP	25.4282	421.612	116.835	3.60859	16.5805	8.37e-05	0.00186548	3.33e-92	95.3922
ENSG00000125971	DYNLRB1	437.817	4534.05	905.733	5.00594	10.356	2.35e-07	7.43e-06	0	99.8472
ENSG00000125991	ERGIC3	421.02	3762.26	1200.71	3.13336	8.93607	4.71e-05	0.00109974	0	99.7981
ENSG00000125999	C20orf114	0.0135247	767.295	24.1735	31.7412	56732.7	2.21e-10	9.8e-09	3.3e-227	97.9184
ENSG00000126231	PROZ	2.54811	270.433	5.9204	45.6781	106.131	0	0	1.25e-73	92.1893
ENSG00000126337	KRT36	0.955957	15.9974	0.804007	19.8971	16.7345	1.91e-11	9.49e-10	0.00173263	65.7018
ENSG00000126432	PRDX5	498.607	3531.23	999.613	3.5326	7.08219	0.000131508	0.00283971	0	99.779
ENSG00000126768	TIMM17B	262.288	656.576	224.567	2.92374	2.50326	0.000307619	0.00620252	7.56e-39	97.4192
ENSG00000126778	SIX1	0.0166406	262.918	39.3537	6.6809	15799.8	0.00291104	0.046576	1.51e-76	91.9438
ENSG00000127150	C14orf153	52.5653	319.332	103.307	3.09111	6.07496	0.000502917	0.00971141	3.95e-46	93.5289
ENSG00000127191	TRAF2	46.6459	452.296	106.708	4.23864	9.69639	3.94e-07	1.22e-05	1.92e-82	95.7932
ENSG00000127445	PIN1	223.283	884.043	321.059	2.75352	3.9593	0.00074522	0.013793	5.05e-92	98.2949
ENSG00000127780	OR1E2	0.0214885	20.2148	0.2229	90.69	940.724	0	0	2.93e-05	67.4342
ENSG00000127903	ZNF835	0.993277	232.116	5.50981	42.1277	233.687	0	0	1.4e-65	90.8334
ENSG00000128039	SRD5A2L	27.9153	940.742	138.008	6.81655	33.6999	0.000697689	0.0130265	2.25e-235	98.4395
ENSG00000128185	DGCR6L	61.5428	634.299	108.132	5.86596	10.3066	5.65e-12	2.97e-10	1.98e-118	97.2937
ENSG00000128228	SDF2L1	67.1764	828.332	181.17	4.57211	12.3307	0.000877892	0.0160167	1.63e-165	98.1258
ENSG00000128254	C22orf24	2.28148	44.9351	7.28284	6.16999	19.6956	4.36e-05	0.00101873	2.39e-10	73.8208
ENSG00000128463	TMEM85	395.066	2376.46	647.722	3.66895	6.01534	7.6e-07	2.27e-05	0	99.599
ENSG00000128524	ATP6V1F	425.13	2196.41	697.708	3.14804	5.16645	3.89e-05	0.000919502	2.36e-284	99.5471
ENSG00000128610	FEZF1	0.0127793	53.805	2.65615	20.2567	4210.32	8.67e-05	0.00192649	6.46e-15	75.4631
ENSG00000128617	OPN1SW	5.29582	66.124	15.5458	4.25349	12.4861	0.000241042	0.0049592	1.54e-13	77.4683
ENSG00000128923	FAM63B	72.709	185.947	47.6906	3.89902	2.55741	9.51e-05	0.00210225	6.76e-12	88.6427
ENSG00000129235	TXNL5	117.611	644.146	161.502	3.98846	5.47691	7.2e-05	0.00162725	6.55e-87	97.351
ENSG00000130207	APOC4	0.977193	225.274	11.2642	19.999	230.531	5.13e-12	2.72e-10	1.63e-63	90.5497
ENSG00000130208	APOC1	2.77409	2276.95	316.591	7.19207	820.792	0.00263168	0.0425485	0	99.5717
ENSG00000130222	GADD45G	22.4719	255.27	38.9948	6.54627	11.3595	0.000589805	0.0112198	6.27e-50	91.6874
ENSG00000130312	MRPL34	126.775	1213.81	293.385	4.13725	9.57447	1.51e-05	0.000374798	8.85e-221	98.9197
ENSG00000130349	C6orf203	26.4938	459.235	67.9403	6.75939	17.3337	0	0	2.06e-101	95.8751
ENSG00000130368	MAS1	0.0190619	10.1533	0.590386	17.1977	532.648	5.55e-09	2.15e-07	0.0138685	62.3708
ENSG00000130383	FUT5	102.196	725.463	180.345	4.02263	7.09875	0.000118384	0.00257957	5.65e-115	97.7493
ENSG00000130529	TRPM4	5.92984	631.28	68.3409	9.23722	106.458	6.46e-08	2.2e-06	3.52e-175	97.2773
ENSG00000130560	UBAC1	231.529	518.471	192.725	2.69021	2.23934	0.000411887	0.00809215	2.75e-25	96.4725
ENSG00000130561	SAG	1.39466	9.8265	0.379593	25.8869	7.04579	2.22e-16	1.46e-14	0.0462685	62.1279
ENSG00000131055	COX4I2	3.5147	187.228	6.81814	27.4603	53.2699	0	0	3.43e-48	88.7137
ENSG00000131187	F12	29.9615	95.3421	17.4636	5.45948	3.18215	0.000876222	0.0160015	1.99e-08	81.3095
ENSG00000131737	KRT34	0.014236	77.5525	1.38398	56.0359	5447.62	0	0	6.82e-22	79.1188
ENSG00000131797	C16orf67	35.2084	233.025	46.5928	5.0013	6.61845	3.79e-06	0.000103511	7.38e-36	90.8689
ENSG00000131871	AC023024.6	72.1657	518.117	147.839	3.50459	7.17954	2.35e-05	0.000569531	1.37e-82	96.4698
ENSG00000131944	C19orf40	19.812	159.933	36.6792	4.3603	8.07249	1.46e-05	0.000363956	3.81e-27	87.0277
ENSG00000132004	FBXW9	8.51742	178.621	53.5449	3.33592	20.9713	0.000307009	0.00619674	1.5e-40	88.2144
ENSG00000132016	C19orf57	1.92461	101.271	14.7612	6.86062	52.6191	5.09e-08	1.75e-06	5.51e-26	81.9697
ENSG00000132740	IGHMBP2	68.7539	171.228	71.1763	2.40569	2.49045	0.00138595	0.0240069	1.51e-10	87.7725
ENSG00000132963	POMP	252.599	2931.91	482.408	6.07765	11.607	2.16e-13	1.23e-11	0	99.7081
ENSG00000133019	CHRM3	0.0102142	549.586	5.74302	95.6964	53806.3	0	0	3.23e-162	96.7344
ENSG00000133375	AC008267.6-201	0.0561765	163.013	4.93044	33.0626	2901.81	0	0	6.86e-47	87.2405
ENSG00000133661	SFTPD	4.35759	567.68	5.11095	111.071	130.274	0	0	7.04e-160	96.8736
ENSG00000133937	GSC	2.77672	26.0867	3.03493	8.5955	9.39481	1.3e-05	0.000326356	8.86e-05	69.3521
ENSG00000134020	AC105046.10	0.0242553	68.4331	3.27044	20.9247	2821.37	0	0	5.62e-19	77.8257
ENSG00000134375	TIMM17A	132.061	1913.26	411.105	4.65394	14.4876	6.49e-06	0.000173167	0	99.4435
ENSG00000134398	ERN2	0.00829669	424.536	18.6052	22.8182	51169.4	1.8e-06	5.1e-05	7.7e-125	95.4331
ENSG00000134463	ECHDC3	57.9822	422.399	49.1466	8.59468	7.28498	9.98e-06	0.000256231	9.44e-68	95.4031
ENSG00000134490	C18orf45	12.1105	1438.56	58.4581	24.6084	118.786	0	0	0	99.1597
ENSG00000134504	KCTD1	1.89186	383.246	60.4591	6.33892	202.576	8.48e-06	0.00022111	1.61e-108	94.8083
ENSG00000134827	TCN1	64.6518	763.258	45.5697	16.7493	11.8057	0.000389722	0.00768028	6.87e-150	97.9021
ENSG00000134873	CLDN10	0.00885551	3093.13	18.877	163.857	349288	0	0	0	99.7326
ENSG00000134874	DZIP1	0.00468028	342.338	51.3384	6.66826	73144.7	5.21e-05	0.0012067	4.54e-100	94.039
ENSG00000135052	GOLM1	70.4831	1829.4	289.757	6.31357	25.9552	5.38e-07	1.64e-05	0	99.4053
ENSG00000135094	SDS	4.50704	123.483	10.9241	11.3037	27.3977	4.43e-07	1.37e-05	3.05e-29	84.1713
ENSG00000135124	P2RX4	109.852	587.025	107.419	5.4648	5.34381	3.76e-10	1.63e-08	4.83e-78	97.0045
ENSG00000135312	HTR1B	0.0177504	34.3836	3.38295	10.1638	1937.06	0.000160553	0.00340931	3.5e-09	71.5591
ENSG00000135324	MRAP2	1.18572	289.408	12.3343	23.4636	244.079	0	0	1.98e-82	92.7541
ENSG00000135549	PKIB	2.52587	186.416	24.1622	7.71519	73.8029	0.000347014	0.00690249	3.54e-49	88.6673
ENSG00000135577	NMBR	0.0168256	137.929	0.617866	223.234	8197.55	0	0	1.65e-39	85.4017
ENSG00000135617	C2orf7	27.7109	689.266	83.182	8.28624	24.8735	5e-12	2.67e-10	1.46e-163	97.5856
ENSG00000135678	CPM	33.1076	345.392	69.4793	4.97115	10.4324	0.000539005	0.0103561	4.72e-65	94.1045
ENSG00000135773	CAPN9	0.0106029	82.5772	7.21658	11.4427	7788.16	0.000497577	0.00962769	2.37e-23	79.7736
ENSG00000135775	COG2	96.2989	565.55	178.236	3.17304	5.87285	0.000522465	0.0100787	2.03e-80	96.8572
ENSG00000135929	CYP27A1	291.562	1068.05	86.5606	12.3387	3.66318	1.04e-09	4.39e-08	1.62e-102	98.7014
ENSG00000136247	ZDHHC4	67.5462	429.986	173.08	2.48433	6.36581	0.00190469	0.0318695	7.05e-64	95.504
ENSG00000136275	AC069282.6-202	1.3862	41.7657	1.42639	29.2808	30.1297	1.13e-10	5.24e-09	2.02e-10	73.1906
ENSG00000136315	AL355922.4	11.1335	120.188	1.07888	111.401	10.7952	0	0	4.14e-23	83.874
ENSG00000136319	TTC5	35.6744	186.16	71.6449	2.59838	5.21831	0.00198939	0.033142	1.45e-24	88.6537
ENSG00000136371	MTHFS	569.933	1845.75	164.392	11.2277	3.23854	1.11e-16	7.42e-15	2.58e-154	99.4134
ENSG00000136463	CCDC44	51.2661	436.795	145.874	2.99434	8.52016	0.000321388	0.00644624	6.82e-76	95.5968
ENSG00000136819	C9orf78	361.91	768.799	319.125	2.40909	2.12428	4.18e-05	0.000983189	2.27e-33	97.9239
ENSG00000136834	OR1J1	0.0215576	22.1823	0.656541	33.7866	1028.98	0	0	8.23e-06	68.1299
ENSG00000136856	SLC2A8	17.654	223.885	51.4704	4.34979	12.6819	7.74e-06	0.000204121	6.54e-45	90.4952
ENSG00000136878	USP20	161.417	269.046	95.3251	2.82241	1.66677	0.000403245	0.00793048	6.71e-07	92.1457
ENSG00000136908	DPM2	116.271	1143.14	176.351	6.48218	9.83164	0	0	1.95e-210	98.8242
ENSG00000136929	HEMGN	56.35	180.669	4.76691	37.9007	3.2062	0	0	8.75e-16	88.3345
ENSG00000137103	C9orf127	18.7448	164.502	49.2095	3.34288	8.77583	0.00233361	0.0383108	5.08e-29	87.3387
ENSG00000137133	HINT2	98.9138	2418.91	223.023	10.846	24.4548	0	0	0	99.6099
ENSG00000137198	GMPR	137.126	726.671	51.0807	14.2259	5.29929	4.25e-08	1.49e-06	3.69e-96	97.7547
ENSG00000137267	TUBB2A	8.85438	515.92	88.5294	5.82767	58.2672	0.00151534	0.0259666	6.62e-137	96.448
ENSG00000137824	FAM82A2	68.2779	601.754	157.283	3.82593	8.81331	9.48e-07	2.78e-05	5.57e-106	97.1
ENSG00000137880	GCHFR	77.0155	1716.99	213.075	8.05814	22.2941	1.95e-05	0.000475825	0	99.3452
ENSG00000138030	KHK	4.54166	172.102	31.7814	5.41519	37.8942	3.84e-05	0.000908248	9.95e-43	87.8243
ENSG00000138171	AC073585.8-201	1.99316	60.8812	2.55266	23.8502	30.5451	0	0	1.01e-14	76.6444
ENSG00000138207	RBP4	0.0160474	631.775	29.9278	21.1099	39369.3	6.5e-05	0.00147896	9.32e-187	97.28
ENSG00000138483	CCDC54	0.0173821	75.443	0.794023	95.0136	4340.28	0	0	5.12e-21	78.8242
ENSG00000138629	UBL7	298.525	970.66	326.775	2.97043	3.25152	0.000484614	0.00939583	9.52e-82	98.5104
ENSG00000139610	ELA1	1.4922	73.8304	0.907241	81.379	49.4776	0	0	1.89e-19	78.5977
ENSG00000139629	GALNT6	55.2051	1026.58	73.7586	13.918	18.5957	4.66e-15	2.9e-13	2.04e-230	98.6277
ENSG00000139637	C12orf10	146.844	673.881	259.173	2.60012	4.58909	0.000335542	0.00669512	7.18e-80	97.5119
ENSG00000139714	MORN3	27.5624	69.6868	9.87175	7.05921	2.52833	9.86e-07	2.88e-05	8.4e-05	78.0085
ENSG00000139797	RNF113B	0.0166079	51.4662	1.5592	33.008	3098.9	0	0	2.44e-14	75.0512
ENSG00000140107	C14orf68	0.983125	11.142	0.713001	15.6269	11.3332	2.6e-09	1.04e-07	0.0274221	63.0582
ENSG00000140264	SERF2	222.356	1229.1	347.526	3.53672	5.52764	0.00291237	0.046576	3.97e-167	98.9388
ENSG00000140650	PMM2	154.577	846.882	229.347	3.69259	5.47869	1.85e-07	5.96e-06	2.9e-114	98.1831
ENSG00000140939	NOL3	23.8262	575.16	112.813	5.09836	24.1398	0.00076126	0.0140628	9.78e-136	96.9254
ENSG00000140990	NDUFB10	280.002	2544.94	636.668	3.99728	9.08902	5.31e-07	1.62e-05	0	99.6399
ENSG00000141161	UNC45B	1.98869	12.6983	0.439773	28.8748	6.38527	1.78e-15	1.11e-13	0.0270475	64.0186
ENSG00000141371	C17orf64	0.0222755	18.4328	0.888748	20.7402	827.492	0	0	0.000103516	66.7549
ENSG00000141401	IMPA2	585.418	967.487	150.134	6.44417	1.65264	6.92e-06	0.000183497	1.32e-21	98.5023
ENSG00000141485	SLC13A5	0.530443	37.1171	2.43429	15.2476	69.9738	2.89e-08	1.03e-06	4.84e-09	72.1921
ENSG00000141527	CARD14	28.7975	102.564	13.061	7.85273	3.56157	1.08e-05	0.000276184	3.17e-10	82.1116
ENSG00000141552	ANAPC11	35.601	568.032	79.9792	7.10225	15.9555	1.37e-11	6.87e-10	5.12e-122	96.8763
ENSG00000141579	ZNF750	2.01908	92.227	11.4469	8.05697	45.6778	1.46e-05	0.00036435	1.99e-23	80.9494
ENSG00000141934	PPAP2C	1.03484	2367.04	183.388	12.9073	2287.35	5.89e-11	2.79e-09	0	99.5962
ENSG00000142546	NOSIP	357.377	913.417	291.131	3.13748	2.55589	5.42e-05	0.00125377	2.34e-55	98.3713
ENSG00000142615	RP11-265F14.1	2.49338	17.7996	0.927768	19.1854	7.13875	6.27e-11	2.96e-09	0.00202793	66.4957
ENSG00000142748	FCN3	0.0154398	123.141	4.09928	30.0398	7975.59	0	0	4.38e-35	84.1413
ENSG00000143158	BRP44	182.303	2826.54	509.435	5.54838	15.5046	3.76e-08	1.32e-06	0	99.6917
ENSG00000143178	TBX19	27.8137	164.72	25.0021	6.58822	5.92225	1.11e-09	4.7e-08	8.45e-24	87.3523
ENSG00000143256	PFDN2	158.256	2810.82	545.006	5.1574	17.7612	0.000361354	0.00717283	0	99.689
ENSG00000143315	PIGM	29.4104	163.17	43.8858	3.71807	5.54804	3.66e-06	0.0001	7.78e-23	87.2514
ENSG00000143416	SELENBP1	94.1307	1100.73	167.19	6.58372	11.6937	0.000732439	0.0135827	3.41e-216	98.7587
ENSG00000143512	HHIPL2	1.10496	339.18	6.06317	55.941	306.96	0	0	2.98e-97	93.9708
ENSG00000143543	JTB	552.026	2212.35	642.458	3.44358	4.0077	4.32e-05	0.00101159	6.59e-232	99.5526
ENSG00000143627	PKLR	1.35429	25.7604	1.33331	19.3206	19.0214	1.12e-07	3.72e-06	4.55e-06	69.2539
ENSG00000143774	GUK1	380.142	3505.02	493.373	7.1042	9.2203	2.13e-10	9.5e-09	0	99.7763
ENSG00000143793	C1orf35	56.1488	747.687	148.665	5.02933	13.3162	9.2e-05	0.00203694	2.94e-153	97.842
ENSG00000143921	ABCG8	1.09063	59.8709	0.512282	116.871	54.8955	0	0	1.82e-15	76.4834
ENSG00000144006	AC073995.6-202	4.02905	166.621	8.3431	19.9711	41.3548	0	0	1.83e-42	87.4778
ENSG00000144045	DQX1	0.813348	48.4417	7.18784	6.73939	59.5584	0.00173458	0.0293304	4.32e-12	74.4973
ENSG00000144152	FBLN7	12.7331	148.343	17.8308	8.31948	11.6501	7.31e-05	0.00164983	7.1e-29	86.2092
ENSG00000144158	AL078621.19-202	0.020633	69.6704	2.50798	27.7795	3376.66	0	0	1.47e-19	78.0057
ENSG00000144161	ZC3H8	44.2328	192.163	73.6658	2.60858	4.34436	0.000243997	0.00501463	2.63e-22	88.981
ENSG00000144455	SUMF1	132.371	446.723	135.415	3.29891	3.37479	0.00100406	0.0180271	6.38e-40	95.725
ENSG00000144771	LRTM1	0.0176118	126.36	0.893519	141.418	7174.72	0	0	5.72e-36	84.4278
ENSG00000145103	ILDR1	1.04868	138.673	28.1041	4.93427	132.236	0.00103965	0.0185618	2.88e-38	85.4645
ENSG00000145214	DGKQ	126.805	199.017	66.5016	2.99266	1.56947	0.00042725	0.00836826	0.000210885	89.3357
ENSG00000145247	OCIAD2	95.4153	1532.82	379.272	4.04148	16.0647	0.00162318	0.0276416	0	99.2334
ENSG00000145335	SNCA	162.23	1243.23	80.0682	15.5271	7.66337	5.94e-05	0.00136352	1.56e-204	98.9551
ENSG00000145912	NOLA2	91.29	911.284	309.35	2.9458	9.98229	0.000715055	0.0133118	9.03e-169	98.3658
ENSG00000145945	FAM50B	8.45731	290.07	35.5123	8.16815	34.2981	1.91e-09	7.77e-08	7.63e-73	92.7732
ENSG00000145982	FARS2	39.4103	316.666	95.9046	3.30189	8.03511	1.37e-05	0.000343175	7.92e-54	93.4634
ENSG00000146049	KAAG1	0.0165806	116.811	6.62246	17.6386	7045.02	1.27e-06	3.66e-05	2.54e-33	83.5575
ENSG00000146425	DYNLT1	301.793	610.868	157.077	3.88897	2.02413	2.05e-06	5.78e-05	4.62e-24	97.1545
ENSG00000146540	C7orf50	102.339	998.959	173.401	5.76099	9.76129	2.06e-09	8.34e-08	1.82e-183	98.5705
ENSG00000146839	ZAN	0.00419084	8.45007	0.288637	29.2758	2016.32	0	0	0.0443991	61.0312
ENSG00000147160	DGAT2L4	0.0123293	16.775	1.05998	15.8258	1360.58	0.00208313	0.0345237	0.000193489	66.0565
ENSG00000147571	CRH	0.0163701	92.7037	0.483311	191.81	5662.98	0	0	2.82e-26	81.0067
ENSG00000147679	UTP23	77.8072	1324.37	122.131	10.8439	17.0211	0	0	2.2e-290	99.0479
ENSG00000147889	CDKN2A	7.18338	762.681	130.464	5.84592	106.173	0.0021908	0.0362143	1.5e-212	97.8993
ENSG00000148057	C9orf103	30.1148	242.816	35.7231	6.79716	8.063	8.59e-09	3.25e-07	2.79e-41	91.2454
ENSG00000148156	ACTL7B	0.880194	11.9955	0.421133	28.4838	13.6282	8.88e-16	5.72e-14	0.0160636	63.6066
ENSG00000148215	OR5C1	0.0204342	43.0307	0.840234	51.2128	2105.82	0	0	9.43e-12	73.4443
ENSG00000148290	SURF1	262.918	658.697	226.298	2.91076	2.50533	0.000729966	0.01355	6.48e-39	97.4301
ENSG00000148291	SURF2	81.8722	647.007	143.333	4.51402	7.90264	9.03e-06	0.000233746	5.32e-108	97.3673
ENSG00000148331	ASB6	141.679	237.238	106.611	2.22526	1.67448	0.00236772	0.0387381	3.67e-06	91.0381
ENSG00000148335	METTL11A	86.7748	633.715	139.81	4.53268	7.30298	2.03e-07	6.49e-06	1.09e-101	97.291
ENSG00000148362	C9orf142	253.707	912.301	250.494	3.64201	3.59588	0.000200161	0.00417638	5.79e-86	98.3686
ENSG00000148702	HABP2	0.00949773	11.0935	1.04399	10.6261	1168.02	0.000331229	0.00662285	0.00765289	63.0255
ENSG00000149021	SCGB1A1	0.0417807	351.843	9.61651	36.5874	8421.18	1.69e-09	6.96e-08	4.73e-103	94.2354
ENSG00000149196	C11orf73	66.4396	570.654	168.671	3.38324	8.58906	1.42e-06	4.06e-05	1.62e-99	96.8954
ENSG00000149305	HTR3B	0.0134858	42.1653	0.948066	44.4751	3126.64	0	0	1.82e-11	73.2697
ENSG00000149346	C20orf94	28.4741	144.566	37.861	3.81834	5.07711	0.000663207	0.0124554	2.66e-19	85.9255
ENSG00000149397	HMBS	39.8569	545.35	164.002	3.32527	13.6827	0.00123267	0.0216056	2.69e-112	96.7017
ENSG00000149435	GGTLA4	0.0175379	20.5217	0.491397	41.7619	1170.13	0	0	1.55e-05	67.5433
ENSG00000149761	NUDT22	205.526	509.73	161.232	3.16146	2.48012	3.28e-05	0.000784984	9.86e-30	96.3934
ENSG00000149929	HIRIP3	33.3743	340.688	106.785	3.19042	10.2081	0.000311649	0.00625746	5.1e-64	94.0035
ENSG00000149932	TMEM219	374.614	1156.88	363.247	3.18484	3.0882	3.76e-05	0.000890562	2.4e-91	98.846
ENSG00000150403	TMCO3	248.605	513.985	188.899	2.72095	2.06747	0.00235282	0.038593	2.62e-21	96.4316
ENSG00000150526	MIA2	0.0107677	32.0837	1.15249	27.8386	2979.64	1.63e-10	7.48e-09	1.29e-08	70.9944
ENSG00000150787	PTS	76.4856	457.841	148.132	3.09076	5.98598	0.00252531	0.0410118	4.6e-66	95.8587
ENSG00000150873	C2orf50	0.13795	65.725	2.19414	29.9548	476.44	0	0	2.15e-18	77.4083
ENSG00000151631	AC091817.6	0.0184805	29.3893	2.35843	12.4614	1590.29	5.89e-05	0.00135176	9.09e-08	70.2905
ENSG00000151665	PIGF	112.52	530.447	112.053	4.73388	4.71425	3.63e-11	1.77e-09	4.36e-64	96.5789
ENSG00000151892	GFRA1	0.00977723	203.489	20.9415	9.71702	20812.6	0.000121573	0.00264006	4.99e-59	89.5567
ENSG00000152082	FAM128B	87.3382	1137.22	230.137	4.94151	13.0209	5.52e-09	2.14e-07	1.67e-231	98.816
ENSG00000152147	GEMIN6	24.866	473.82	86.3485	5.48731	19.055	4.45e-08	1.55e-06	1.66e-106	96.036
ENSG00000152463	OLAH	11.912	28.4008	3.04422	9.32939	2.38422	0.000728206	0.0135304	0.0410599	70.015
ENSG00000152464	RPP38	61.2269	364.838	128.817	2.83222	5.95879	0.000292155	0.00592186	1.62e-52	94.4837
ENSG00000152592	DMP1	0.0103638	11.1864	0.922275	12.1292	1079.37	0.000188763	0.00396444	0.00765289	63.0883
ENSG00000153002	CPB1	0.0153093	134.912	1.21682	110.873	8812.41	0	0	1.26e-38	85.1589
ENSG00000153060	TEKT5	2.19154	150.391	3.60433	41.7251	68.6235	0	0	4.4e-40	86.3566
ENSG00000153132	CLGN	0.0103162	796.785	35.2582	22.5986	77236	0	0	3.37e-236	98.0221
ENSG00000153406	NMRAL1	190.739	906.931	203.572	4.45508	4.75483	1.84e-07	5.93e-06	2.41e-110	98.3549
ENSG00000153930	ANKFN1	0.0111377	93.0923	4.52883	20.5555	8358.32	4.27e-11	2.05e-09	2.82e-26	81.0531
ENSG00000154485	MMP21	0.0133621	72.2033	1.55818	46.3382	5403.57	0	0	3.84e-20	78.3713
ENSG00000154553	PDLIM3	0.0134812	543.656	97.4764	5.57731	40326.9	0.00295111	0.047117	2.02e-160	96.688
ENSG00000154582	TCEB1	104.583	1277.83	223.892	5.70735	12.2183	4.57e-11	2.19e-09	2.65e-254	98.996
ENSG00000154611	PSMA8	2.70453	745.116	5.2634	141.566	275.507	0	0	2.75e-214	97.8311
ENSG00000155087	ODF1	0.0213301	13.0245	0.875565	14.8755	610.616	3.13e-06	8.64e-05	0.0022874	64.2013
ENSG00000155115	C6orf51	83.5871	423.424	160.313	2.64124	5.06566	0.000768066	0.0141749	4.11e-54	95.4167
ENSG00000155659	VSIG4	52.3123	1606.38	67.2023	23.9037	30.7075	1.8e-10	8.16e-09	0	99.2798
ENSG00000155846	PPARGC1B	13.0002	66.728	13.1417	5.07757	5.13283	8.91e-06	0.000230802	3.69e-09	77.5638
ENSG00000155875	FAM154A	0.94381	77.1668	0.518653	148.783	81.7609	0	0	2.61e-20	79.067
ENSG00000156413	FUT6	0.00921765	235.706	5.50322	42.8305	25571.1	1.44e-15	9.07e-14	1.57e-68	90.978
ENSG00000156928	C7orf30	134.624	723.184	244.531	2.95743	5.3719	0.000417034	0.00817651	3e-96	97.7384
ENSG00000156973	PDE6D	145.445	703.488	265.862	2.64606	4.8368	0.000900677	0.0163546	4.92e-87	97.6538
ENSG00000156990	RPUSD3	114.736	519.112	177.39	2.92639	4.52441	0.000308927	0.00621582	7.46e-61	96.478
ENSG00000157093	LYZL4	0.0249499	79.8784	1.02907	77.6219	3201.55	0	0	1.78e-22	79.4244
ENSG00000157388	CACNA1D	4.97376	91.789	11.8272	7.76086	18.4546	0.000203967	0.00424194	1.85e-20	80.9003
ENSG00000157542	KCNJ6	0.0107164	92.9252	5.19876	17.8745	8671.28	9.23e-06	0.000238535	2.82e-26	81.034
ENSG00000157637	SLC38A10	346.564	736.864	209.11	3.5238	2.1262	1.75e-06	4.97e-05	5.2e-32	97.7984
ENSG00000157778	PSMG3	52.9625	370.418	124.552	2.97401	6.99397	0.00256315	0.0415807	3.62e-58	94.5846
ENSG00000157992	KRTCAP3	14.3629	581.029	90.5544	6.41636	40.4534	0.000308416	0.00621205	4.23e-149	96.9663
ENSG00000158234	FAIM	13.6643	237.793	69.8018	3.4067	17.4025	0.000110501	0.00241604	4.71e-52	91.0599
ENSG00000158477	CD1A	13.7996	123.351	5.32367	23.1703	8.93878	1.44e-13	8.32e-12	8.09e-22	84.1604
ENSG00000158555	GDPD5	87.6784	275.845	51.7206	5.33336	3.14609	0.00100619	0.0180483	7.38e-23	92.3612
ENSG00000158578	ALAS2	457.168	2568.77	2.68566	956.478	5.61888	0	0	0	99.6453
ENSG00000158716	DUSP23	149.069	1392.11	97.7598	14.2401	9.33866	1.33e-15	8.4e-14	9.09e-251	99.1161
ENSG00000158764	ITLN2	2.26885	261.788	1.33425	196.207	115.384	0	0	8.29e-73	91.9056
ENSG00000158850	B4GALT3	173.266	593.883	233.339	2.54515	3.42757	0.000822642	0.0151094	1.32e-53	97.0509
ENSG00000158856	EPB49	376.924	578.395	76.1225	7.59821	1.53452	0.00107275	0.0190816	2.95e-10	96.9472
ENSG00000159069	FBXW5	389.861	1258.77	353.992	3.55593	3.22877	6.07e-06	0.000162395	4.97e-105	98.9742
ENSG00000159184	HOXB13	0.00943337	475.616	19.8363	23.977	50418.4	1.68e-10	7.64e-09	4.36e-140	96.0578
ENSG00000159210	SNF8	174.075	1662.79	345.118	4.81802	9.55211	8.03e-05	0.00179989	1.72e-302	99.3152
ENSG00000159224	GIP	0.0288688	56.6045	0.510597	110.859	1960.75	0	0	8.77e-16	75.9405
ENSG00000159228	CBR1	74.6262	1940.32	225.569	8.60193	26.0006	3.91e-13	2.2e-11	0	99.4544
ENSG00000159231	CBR3	9.72871	1198.68	41.7592	28.7045	123.21	0	0	0	98.9006
ENSG00000159239	C2orf81	5.23616	118.209	24.3515	4.85427	22.5755	0.000709724	0.0132254	1.4e-27	83.6884
ENSG00000159263	SIM2	1.60731	372.342	24.8855	14.9622	231.656	1.29e-14	7.81e-13	2.89e-105	94.6201
ENSG00000159685	CHCHD6	8.99898	318.741	80.8485	3.94245	35.4197	6.77e-05	0.00153711	6.14e-80	93.5152
ENSG00000159884	CCDC107	83.9749	438.046	127.838	3.42657	5.21639	0.000721382	0.0134166	1.97e-57	95.6131
ENSG00000160180	TFF3	4.26205	5636.47	260.78	21.6139	1322.48	0.000609282	0.0115444	0	99.8881
ENSG00000160213	CSTB	691.406	6812.07	1320	5.16068	9.85249	1.01e-05	0.000259947	0	99.9127
ENSG00000160214	RRP1	47.1762	297.556	111.294	2.67361	6.30733	0.00219721	0.036289	1.73e-44	92.9805
ENSG00000160325	C9orf7	26.6992	206.919	55.0763	3.75695	7.75002	0.000367079	0.00727142	2.59e-34	89.7285
ENSG00000160439	RDH13	32.3303	887.4	56.1914	15.7924	27.4479	0	0	3.08e-215	98.3031
ENSG00000160446	ZDHHC12	246.718	593.458	185.377	3.20136	2.40542	0.00209264	0.0346514	7.84e-33	97.0482
ENSG00000160606	TLCD1	4.79812	350.096	79.0999	4.426	72.9653	0.00312552	0.0494487	4.16e-94	94.2
ENSG00000160753	RUSC1	40.5433	486.496	128.4	3.78891	11.9994	0.00054078	0.0103798	4.88e-96	96.1724
ENSG00000160799	CCDC12	170.562	1217.86	275.446	4.42142	7.14027	2.14e-08	7.73e-07	7.62e-193	98.9251
ENSG00000161526	SAP30BP	284.595	719.153	255.502	2.81467	2.52694	8.06e-06	0.000211607	7.63e-43	97.722
ENSG00000161573	CCL16	0.0152366	85.346	0.365896	233.252	5601.39	0	0	6.15e-24	80.1228
ENSG00000161677	JOSD2	96.3696	462.11	88.8323	5.20205	4.79519	1.37e-07	4.54e-06	4.51e-57	95.9078
ENSG00000161798	AQP5	0.0163133	609.066	25.8821	23.5323	37335.5	9.91e-08	3.3e-06	7.07e-180	97.1436
ENSG00000161921	CXCL16	624.397	945.14	200.015	4.72535	1.51368	0.00138116	0.0239485	2.24e-15	98.4504
ENSG00000161980	POLR3K	58.2747	645.454	196.416	3.28616	11.0761	0.00169454	0.0287293	1.44e-124	97.3592
ENSG00000161981	SNRNP25	31.2823	964.703	151.044	6.3869	30.8386	1.67e-08	6.12e-07	1.16e-238	98.4968
ENSG00000161999	JMJD8	219.035	1126.13	394.914	2.85159	5.14133	0.000234661	0.00484352	2.19e-145	98.7996
ENSG00000162009	SSTR5	0.0104909	103.605	2.53905	40.8047	9875.68	5.62e-10	2.41e-08	1.68e-29	82.2207
ENSG00000162032	SPSB3	536.066	878.465	279.242	3.14589	1.63872	0.000940678	0.0170165	3.21e-19	98.2785
ENSG00000162066	AMDHD2	154.831	251.703	81.2197	3.09904	1.62566	0.000179735	0.00379562	5.19e-06	91.5646
ENSG00000162069	CCDC64B	45.0479	300.308	41.4227	7.24982	6.66641	0.000500663	0.00967764	4.47e-46	93.0542
ENSG00000162073	PAQR4	51.5538	731.78	186.008	3.93413	14.1945	0.000146032	0.0031392	2.3e-152	97.7766
ENSG00000162078	AC005361.5	16.2269	1231.62	38.5368	31.9597	75.8999	6.66e-16	4.33e-14	0	98.9415
ENSG00000162194	C11orf48	162.455	961.505	267.209	3.59832	5.9186	0.000116627	0.00254416	4.87e-137	98.4886
ENSG00000162300	ZFPL1	186.853	658.167	196.532	3.34891	3.52238	2.54e-05	0.000612454	6.71e-61	97.4274
ENSG00000162494	LRRC38	0.0135081	184.188	2.61261	70.4998	13635.4	0	0	4.21e-53	88.5391
ENSG00000162755	KLHDC9	3.84446	261.54	23.66	11.0541	68.0305	8.32e-09	3.16e-07	7.13e-70	91.8974
ENSG00000162761	LMX1A	0.00782394	10.3915	0.453301	22.924	1328.16	4.04e-11	1.95e-09	0.0138685	62.5399
ENSG00000162910	MRPL55	82.9773	1063.46	138.808	7.66139	12.8163	2.53e-13	1.44e-11	2.71e-215	98.6932
ENSG00000162947	AC007364.3	0.0138098	28.3283	0.480115	59.0033	2051.32	0	0	1.74e-07	69.9959
ENSG00000163001	CCDC104	59.1397	554.545	147.809	3.75178	9.37688	7.11e-05	0.0016105	2.83e-100	96.7726
ENSG00000163081	CCDC140	0.0145027	26.4757	0.316103	83.7567	1825.57	0	0	3.32e-07	69.4639
ENSG00000163098	AC079753.7	0.0359569	63.0428	1.01191	62.3008	1753.29	0	0	1.6e-17	76.9909
ENSG00000163141	BNIPL	22.0564	83.0673	11.7188	7.0884	3.76613	0.000677033	0.0126902	7.7e-09	79.8363
ENSG00000163218	PGLYRP4	1.74097	107.234	2.52054	42.5438	61.5943	0	0	1.06e-27	82.6026
ENSG00000163288	GABRB1	1.39614	93.6963	6.49959	14.4157	67.1111	0.00147278	0.0253051	3.38e-25	81.1213
ENSG00000163394	CCKAR	0.0146021	24.9231	1.27594	19.5331	1706.81	6.05e-05	0.00138462	1.21e-06	69.0001
ENSG00000163467	C1orf182	2.86261	80.0705	16.0242	4.99686	27.9712	4.8e-05	0.00111794	5.16e-19	79.4516
ENSG00000163541	SUCLG1	244.747	1167.06	477.444	2.44438	4.76841	0.000627809	0.011837	3.37e-142	98.8596
ENSG00000163597	ALS2CR16	14.0721	108.321	22.1217	4.89658	7.69753	7.59e-05	0.00170335	3.96e-18	82.7145
ENSG00000163703	CRELD1	59.1555	334.885	94.7145	3.53573	5.6611	0.000342647	0.00682269	1.13e-46	93.8781
ENSG00000163746	PLSCR2	0.0419139	133.281	1.05929	125.821	3179.88	0	0	4.92e-38	85.0252
ENSG00000163793	DNAJC5G	0.0121249	10.4243	0.897951	11.609	859.743	8.67e-05	0.00192649	0.0138685	62.5645
ENSG00000163866	C1orf212	138.529	398.3	115.429	3.45062	2.87521	7.19e-05	0.00162564	5.02e-29	95.0566
ENSG00000163870	GPR175	98.8897	388.331	146.926	2.64305	3.92692	0.00295361	0.0471176	2.38e-40	94.8956
ENSG00000163956	LRPAP1	435.919	3338.36	431.587	7.73508	7.65822	6.66e-16	4.33e-14	0	99.7599
ENSG00000163958	ZDHHC19	11.2903	44.516	2.08324	21.3686	3.94285	2.29e-10	1.01e-08	2.22e-05	73.7362
ENSG00000164002	C1orf176	36.6658	127.767	43.7292	2.92178	3.48463	0.00172459	0.0291871	3.19e-12	84.5505
ENSG00000164270	HTR4	0.00852905	8.68233	0.435995	19.9138	1017.97	7.55e-09	2.9e-07	0.0249752	61.2277
ENSG00000164411	GJB7	0.0122001	27.408	3.3872	8.09164	2246.55	0.000179709	0.00379562	3.32e-07	69.734
ENSG00000164414	SLC35A1	219.163	1712.25	144.339	11.8626	7.81267	0	0	2.28e-284	99.3425
ENSG00000164488	DACT2	0.00737999	88.8834	7.56418	11.7506	12043.8	0.00167887	0.0284887	4.17e-25	80.5565
ENSG00000164556	FAM183B	1.41107	35.0771	2.10386	16.6728	24.8585	3.76e-11	1.82e-09	1.7e-08	71.7201
ENSG00000164610	RP9	33.4941	219.473	72.1564	3.04163	6.55259	4.84e-05	0.00112504	1.13e-33	90.3069
ENSG00000164695	CHMP4C	1.30251	397.597	47.5805	8.3563	305.255	1.61e-05	0.000397401	8.71e-115	95.0457
ENSG00000164707	SLC13A4	5.97921	94.1822	7.34197	12.8279	15.7516	0	0	3.81e-20	81.1758
ENSG00000164729	AMAC1	0.0133739	135.808	0.186773	727.129	10154.7	0	0	6.41e-39	85.2326
ENSG00000164740	AC109635.6	0.0208357	43.5831	0.967782	45.0341	2091.76	2.74e-12	1.47e-10	4.87e-12	73.5534
ENSG00000164849	GPR146	21.4195	188.507	27.6309	6.82234	8.80075	2.31e-06	6.46e-05	1.06e-33	88.7792
ENSG00000164855	AC093734.3-201	34.5467	304.096	61.2951	4.96117	8.80245	0.00266591	0.0430655	3.34e-53	93.1524
ENSG00000165105	RASEF	0.0098278	413.492	21.6316	19.1152	42073.7	2.89e-15	1.8e-13	1.48e-121	95.283
ENSG00000165140	FBP1	214.654	1824.22	97.1144	18.7842	8.49841	8.1e-11	3.82e-09	5.2514765257389e-315	99.4025
ENSG00000165171	WBSCR27	3.48973	189.835	33.7155	5.63049	54.3982	0.00252594	0.0410118	2.47e-50	88.8501
ENSG00000165188	RNF183	0.0138224	359.971	9.1042	39.539	26042.6	2.01e-09	8.13e-08	1.94e-105	94.3909
ENSG00000165366	AL137246.16	6.7755	78.0977	0.993187	78.6335	11.5265	0	0	3.46e-15	79.1952
ENSG00000165383	LRRC18	4.68297	64.6199	4.66456	13.8534	13.7989	4.32e-08	1.51e-06	2.79e-13	77.2391
ENSG00000165416	SUGT1	74.0788	356.005	156.224	2.27882	4.80576	0.000918674	0.0166396	4.1e-44	94.3146
ENSG00000165496	RPL10L	2.59069	37.7743	0.93529	40.3878	14.5808	0	0	9.47e-08	72.3394
ENSG00000165553	NGB	0.0135173	45.892	1.192	38.5	3395.06	5.25e-12	2.78e-10	1.3e-12	74.009
ENSG00000165568	AKR1CL2	3.02174	225.718	13.0721	17.2671	74.6978	4.44e-16	2.91e-14	8.75e-61	90.5715
ENSG00000165621	OXGR1	0.0116776	317.634	10.5246	30.1801	27200.3	2.59e-07	8.12e-06	6.43e-93	93.4879
ENSG00000165644	COMTD1	47.9663	437.625	93.5549	4.67774	9.12359	0.00103942	0.0185618	3.54e-78	95.6077
ENSG00000165731	RET	3.72544	459.046	13.2932	34.5325	123.219	0	0	1.19e-127	95.8723
ENSG00000165799	RNASE7	0.0157835	39.3737	3.28501	11.9859	2494.62	0.00237832	0.0388459	1.32e-10	72.6886
ENSG00000165959	CLMN	95.8301	429.405	82.7332	5.19024	4.48089	0.00132705	0.0231329	5.21e-50	95.4958
ENSG00000166002	C11orf75	117.644	1403.02	98.8663	14.1911	11.926	0	0	5.2e-277	99.127
ENSG00000166090	IL25	0.0167765	8.99898	0.149267	60.2878	536.404	0	0	0.0249752	61.4896
ENSG00000166104	AC126323.6-201	0.0340117	72.6052	4.72258	15.3741	2134.71	0.000893872	0.0162464	1.96e-20	78.4259
ENSG00000166123	GPT2	7.49341	665.016	118.417	5.61587	88.7468	3.58e-06	9.78e-05	1.33e-183	97.4656
ENSG00000166133	RPUSD2	22.3262	227.531	58.0535	3.91932	10.1912	2.16e-05	0.000526898	6.34e-43	90.6479
ENSG00000166140	ZFYVE19	74.5675	822.409	104.117	7.89887	11.0291	0	0	1.32e-157	98.1067
ENSG00000166268	C12orf28	0.0205289	141.376	6.48016	21.8167	6886.67	0	0	2.15e-40	85.68
ENSG00000166477	LEO1	81.856	456.927	170.728	2.67634	5.58209	0.000113735	0.0024839	1.07e-62	95.8478
ENSG00000166509	CLEC3A	0.0132447	12.7528	0.564976	22.5723	962.863	8.01e-08	2.69e-06	0.0022874	64.0513
ENSG00000166557	TMED3	115.079	2522.52	488.468	5.16415	21.92	5.93e-06	0.000159117	0	99.6344
ENSG00000166823	MESP1	0.0188495	160.668	10.9157	14.7191	8523.74	8.11e-12	4.17e-10	2.68e-46	87.0795
ENSG00000166896	XRCC6BP1	52.2359	443.546	61.5343	7.20811	8.49121	5.55e-08	1.9e-06	5.56e-77	95.6841
ENSG00000166947	EPB42	40.1826	286.839	0.922987	310.773	7.1384	0	0	7.14e-46	92.6831
ENSG00000166959	MS4A8B	0.0168521	488.724	0.917601	532.611	29000.7	0	0	5.69e-144	96.1942
ENSG00000167034	NKX3-1	5.60907	1025.06	24.9848	41.0273	182.75	0	0	4.89e-292	98.625
ENSG00000167104	BPIL3	0.0167665	700.703	0.666147	1051.87	41791.9	0	0	2.02e-207	97.6402
ENSG00000167113	COQ4	72.809	382.377	156.223	2.44764	5.25178	0.000549582	0.0105382	2.72e-50	94.7947
ENSG00000167236	CCL23	1.66062	82.615	2.13995	38.606	49.7494	0	0	7.03e-21	79.779
ENSG00000167550	RHEBL1	12.1534	192.496	27.9957	6.87592	15.8388	9.28e-07	2.73e-05	1.25e-41	89.0001
ENSG00000167588	GPD1	1.27988	171.524	7.82333	21.9247	134.016	0	0	6.34e-48	87.7916
ENSG00000167612	ANKRD33	0.0130617	10.9337	0.96342	11.3488	837.08	0.000152295	0.00326287	0.00765289	62.9191
ENSG00000167671	UBXN6	392.661	1873.61	366.317	5.11471	4.77157	1.74e-11	8.68e-10	2.37e-228	99.4271
ENSG00000167705	RILP	128.313	317.442	29.7561	10.6681	2.47396	6.66e-15	4.09e-13	7.94e-19	93.4825
ENSG00000167740	CYB5D2	46.134	354.635	84.7763	4.18319	7.68707	0.000227357	0.00470289	9.13e-59	94.29
ENSG00000167757	KLK11	0.0161545	800.655	23.9729	33.3984	49562.2	9.93e-14	5.78e-12	2.13e-237	98.0357
ENSG00000167768	KRT1	43.7907	150.532	1.43248	105.085	3.43753	0	0	3.56e-14	86.3675
ENSG00000167774	NDUFA7	187.397	1582.83	447.762	3.53497	8.44636	0.000669892	0.0125687	4.26e-273	99.2661
ENSG00000167799	NUDT8	10.6381	560.238	55.4376	10.1057	52.6634	2.22e-08	7.99e-07	5.8e-147	96.8163
ENSG00000167800	TBX10	0.0154231	1046	5.137	203.621	67820.3	0	0	6.88755318396323e-311	98.6632
ENSG00000167807	FDX1L	64.6346	877.572	125.807	6.97556	13.5774	1.22e-15	7.73e-14	1.51e-180	98.2758
ENSG00000167815	PRDX2	120.387	3264.38	904.812	3.6078	27.1157	0.000828176	0.0151964	0	99.7517
ENSG00000167862	ICT1	78.2057	790.906	221.644	3.56835	10.1132	0.000120559	0.002621	2.79e-147	98.0003
ENSG00000167916	KRT24	0.013536	10.1201	0.644666	15.6982	747.642	2.48e-09	9.94e-08	0.0138685	62.3489
ENSG00000167920	TMEM99	3.38412	279.801	46.6953	5.99207	82.6807	1.87e-07	5.98e-06	1.48e-76	92.4785
ENSG00000167965	GBL	88.2724	649.285	235.569	2.75624	7.35547	0.000658126	0.0123721	9.69e-105	97.381
ENSG00000167967	E4F1	133.521	302.018	115.755	2.60911	2.26196	9.89e-05	0.00218311	2.68e-15	93.0978
ENSG00000167969	DCI	81.3821	1667.01	249.905	6.67056	20.4837	8.09e-12	4.17e-10	0	99.318
ENSG00000168090	COPS6	210.278	1738.25	620.538	2.8012	8.26643	0.000147754	0.00317265	1.01e-296	99.3562
ENSG00000168096	ANKS3	27.1126	168.815	57.4376	2.9391	6.22645	0.000209167	0.00434537	3e-25	87.6197
ENSG00000168101	NUDT16L1	107.915	362.206	112.787	3.21143	3.35641	0.000452619	0.00882906	4.11e-32	94.4346
ENSG00000168148	HIST3H3	0.0384463	92.683	3.73376	24.8229	2410.72	0	0	2.82e-26	81.004
ENSG00000168275	C1orf31	48.2783	649.786	134.263	4.83966	13.4592	0.000141939	0.00305464	1.03e-133	97.3837
ENSG00000168350	DEGS2	3.01077	180.623	22.0852	8.17846	59.9922	0.00292317	0.0467097	9.86e-48	88.3317
ENSG00000168454	TXNDC2	1.57077	15.4287	1.22005	12.6459	9.82233	1.45e-07	4.78e-06	0.00984035	65.4372
ENSG00000168484	SFTPC	1.26661	4747.12	0.631869	7512.82	3747.9	0	0	0	99.8581
ENSG00000168517	HEXIM2	74.1981	175.584	45.4362	3.8644	2.36642	0.000284221	0.00577323	3.78e-10	88.0344
ENSG00000168658	VWA3B	0.00537516	12.936	1.18909	10.8788	2406.62	1.59e-05	0.000393748	0.0022874	64.1522
ENSG00000168661	ZNF30	14.5287	178.344	24.163	7.38084	12.2752	1.78e-12	9.75e-11	3.6e-35	88.1981
ENSG00000168703	WFDC12	1.45097	115.885	2.04657	56.6238	79.8671	0	0	1.45e-31	83.4675
ENSG00000168775	CKMT1B	0.0140974	95.1885	8.12252	11.7191	6752.22	6.89e-09	2.65e-07	7.32e-27	81.2904
ENSG00000168785	TSPAN5	42.6078	1035.75	89.2325	11.6074	24.309	1.15e-11	5.85e-10	2.77e-245	98.6441
ENSG00000168878	SFTPB	2.71569	1030.96	18.0674	57.062	379.632	1.9e-14	1.13e-12	1.22e-299	98.6359
ENSG00000168907	PLA2G4F	0.00864145	46.6841	5.1334	9.09419	5402.35	0.000632051	0.0119053	6.7e-13	74.1618
ENSG00000169026	MFSD7	86.1705	165.44	23.7249	6.97328	1.91992	0.000603868	0.0114645	2.21e-06	87.3987
ENSG00000169213	RAB3B	0.0154634	328.609	25.7	12.7864	21250.8	3.38e-08	1.2e-06	3.4e-96	93.7416
ENSG00000169347	GP2	0.00859427	1548.92	0.767748	2017.48	180227	0	0	0	99.2443
ENSG00000169397	RNASE3	24.9825	155.711	2.73863	56.8574	6.2328	0	0	2.65e-23	86.7385
ENSG00000169676	DRD5	0.0127401	19.2954	0.511266	37.7404	1514.54	0	0	5.51e-05	67.0904
ENSG00000169683	LRRC45	37.3402	394.389	73.7237	5.34956	10.562	1.15e-05	0.000292164	8.94e-75	94.9939
ENSG00000169689	STRA13	86.8203	2966.48	372.429	7.96523	34.1681	1.13e-09	4.75e-08	0	99.7135
ENSG00000169692	AGPAT2	254.088	934.154	159.679	5.85021	3.67649	1.01e-08	3.79e-07	3.08e-90	98.4231
ENSG00000169696	ASPSCR1	58.807	378.657	92.1305	4.11001	6.43897	4.54e-08	1.57e-06	7.12e-57	94.732
ENSG00000169738	DCXR	276.87	1947.94	517.8	3.76196	7.03559	0.00301476	0.047894	2.54e-306	99.4571
ENSG00000169814	BTD	65.789	213.298	64.636	3.29999	3.24215	5.51e-05	0.00127322	2.05e-18	90.0286
ENSG00000169877	ERAF	171.868	801.368	6.96169	115.111	4.6627	0	0	5.21e-96	98.0385
ENSG00000169900	PYDC1	2.99574	314.023	5.27121	59.5732	104.823	0	0	1.57e-86	93.4006
ENSG00000169906	S100G	2.93783	18.9184	2.78957	6.78184	6.43957	5.77e-05	0.00133078	0.00358437	66.9431
ENSG00000169976	SF3B5	368.888	2701.5	656.717	4.11365	7.32337	4.88e-10	2.09e-08	0	99.6699
ENSG00000170178	HOXD12	0.0159789	35.5486	0.994294	35.7526	2224.73	1.57e-12	8.62e-11	9.45e-10	71.8319
ENSG00000170484	KRT74	3.49206	16.4738	0.317382	51.9054	4.71751	0	0	0.0156894	65.9201
ENSG00000170577	SIX2	0.0122976	388.489	12.8272	30.2865	31590.5	6.22e-15	3.85e-13	4.3e-114	94.8984
ENSG00000170782	OR10A4	0.0213861	8.55751	0.772426	11.0787	400.143	8.5e-06	0.000221482	0.0249752	61.124
ENSG00000170786	AC103849.3	0.00940995	243.466	15.7972	15.4119	25873.2	7.02e-08	2.38e-06	6.65e-71	91.2699
ENSG00000171119	NRTN	1.19467	115.079	11.9067	9.66506	96.3267	0.000971278	0.0174876	2.83e-31	83.3911
ENSG00000171124	FUT3	0.0106103	531.132	29.6621	17.9061	50058.1	4.4e-09	1.72e-07	1.56e-156	96.5844
ENSG00000171443	ZNF524	141.964	420.808	64.1946	6.55519	2.96419	5.4e-11	2.58e-09	4.24e-32	95.3813
ENSG00000171501	OR1N2	0.0208206	343.926	0.267078	1287.74	16518.5	0	0	1.15e-100	94.0745
ENSG00000171505	OR1N1	0.0228803	76.711	0.351248	218.396	3352.71	0	0	1.34e-21	79.0015
ENSG00000171786	NHLH1	15.4232	97.0346	3.7978	25.5502	6.29145	0	0	6.06e-15	81.4977
ENSG00000171804	WDR87	0.00729446	30.4715	0.472363	64.5086	4177.35	0	0	2.48e-08	70.577
ENSG00000171865	RNASEH1	44.2444	278.35	121.606	2.28896	6.29119	0.00258783	0.0419101	1.89e-41	92.4376
ENSG00000171872	KLF17	0.00928453	47.6666	0.58313	81.7427	5133.99	0	0	3.46e-13	74.35
ENSG00000172000	ZNF556	0.0148775	81.7345	4.05958	20.1337	5493.84	1.61e-09	6.64e-08	4.64e-23	79.6699
ENSG00000172018	ETV3L	1.22436	33.2484	0.259166	128.29	27.1558	0	0	5.98e-08	71.2836
ENSG00000172113	NME6	87.6982	345.752	115.003	3.00645	3.94252	0.000125445	0.00272106	3.62e-36	94.1127
ENSG00000172301	C17orf79	29.007	552.4	188.305	2.93354	19.0437	0.000612754	0.0115759	3.38e-124	96.7562
ENSG00000172336	POP7	78.3996	672.27	217.467	3.09136	8.57492	0.00192327	0.0321524	7.17e-117	97.5038
ENSG00000172366	C16orf14	52.5964	929.96	107.629	8.64045	17.681	6.64e-14	3.89e-12	1.65e-205	98.4122
ENSG00000172367	PDZD3	25.7888	77.9063	1.17295	66.4189	3.02094	0	0	1.25e-06	79.1679
ENSG00000172410	INSL5	0.0287268	28.4834	0.897501	31.7363	991.527	0	0	9.09e-08	70.0368
ENSG00000172497	ACOT12	0.0125343	9.45404	0.720567	13.1203	754.255	3.22e-06	8.84e-05	0.0138685	61.8497
ENSG00000172663	TMEM134	94.1593	433.955	158.052	2.74565	4.60873	0.0022687	0.0373731	6.1e-52	95.5586
ENSG00000172900	AP002387.4	0.0121936	7.59941	0.0764384	99.4187	623.229	0	0	0.0443991	60.2537
ENSG00000172940	SLC22A13	3.58179	16.9397	2.20713	7.675	4.72941	1.03e-08	3.86e-07	0.0229594	66.1274
ENSG00000173077	2009-12-01	0.0178364	8.70745	0.318265	27.3591	488.183	0	0	0.0249752	61.2495
ENSG00000173093	CCDC63	0.0131804	31.3831	0.55693	56.3502	2381.04	0	0	2.48e-08	70.8198
ENSG00000173137	ADCK5	46.4744	239.97	64.3531	3.72895	5.16348	2.57e-05	0.00061932	9.55e-32	91.1417
ENSG00000173320	STOX2	0.884162	81.8085	9.87708	8.28266	92.5266	3.41e-06	9.34e-05	9.6e-22	79.6781
ENSG00000173372	C1QA	19.6691	4071.18	516.088	7.88853	206.984	0.00310755	0.0492457	0	99.8199
ENSG00000173391	OLR1	4.34229	262.657	26.6235	9.86559	60.488	2.63e-05	0.000634633	3.65e-70	91.9356
ENSG00000173418	NAT5	133.985	1785.67	364.73	4.89586	13.3273	2.96e-08	1.06e-06	0	99.3834
ENSG00000173431	RNASE8	0.0395154	82.997	0.310859	266.993	2100.37	0	0	2.37e-23	79.8281
ENSG00000173436	C1orf151	65.6368	591.844	147.012	4.02583	9.01695	0.000290892	0.00590249	8.06e-105	97.0372
ENSG00000173572	NLRP13	0.00918847	36.5959	0.804486	45.4898	3982.81	1.1e-10	5.13e-09	4.91e-10	72.0775
ENSG00000173578	XCR1	1.35534	76.6739	2.61029	29.3737	56.5717	8.88e-16	5.72e-14	2.61e-20	78.996
ENSG00000173699	SPATA3	0.0141193	41.3547	0.572113	72.2841	2928.94	0	0	3.53e-11	73.1033
ENSG00000173728	C1orf100	4.92926	270.799	2.71885	99.6005	54.937	0	0	3.91e-71	92.2002
ENSG00000173818	AC120024.22-201	19.0638	171.03	37.7701	4.52818	8.97145	1.09e-05	0.000279018	1.61e-30	87.7616
ENSG00000173928	C19orf39	40.2733	77.3987	24.2328	3.19397	1.92184	0.00176475	0.0298142	0.00210363	79.097
ENSG00000173966	AC095040.3	0.0300923	103.553	0.341317	303.393	3441.19	0	0	1.68e-29	82.2153
ENSG00000173992	CCS	180.511	546.765	205.068	2.66627	3.02899	0.00235746	0.0386361	1.72e-42	96.7126
ENSG00000174109	AL032819.32-202	42.5188	285.392	59.8682	4.767	6.71213	4.28e-08	1.49e-06	1.18e-43	92.6422
ENSG00000174165	ZDHHC24	62.5306	204.984	76.8973	2.66569	3.27815	0.00080423	0.0148137	6.45e-18	89.6331
ENSG00000174365	C20orf198	26.7527	434.174	59.0571	7.35177	16.2292	1.11e-15	7.05e-14	1.19e-93	95.5613
ENSG00000174403	C20orf200	1.162	20.4118	0.776156	26.2986	17.5661	2.22e-16	1.46e-14	0.000169198	67.5051
ENSG00000174501	AC099646.6-201	11.5784	63.9885	12.5045	5.11723	5.52654	7.86e-06	0.000206795	5.83e-09	77.1382
ENSG00000174697	LEP	2.10182	27.6365	2.18598	12.6426	13.1489	0.000299071	0.00605564	7.11e-06	69.7995
ENSG00000174851	YIF1A	61.3393	1010.13	288.511	3.5012	16.468	7.17e-05	0.00162265	5.46e-220	98.595
ENSG00000174886	AC024592.5	94.7856	681.895	162.53	4.19551	7.19408	3.98e-05	0.000938617	1.64e-108	97.5501
ENSG00000174898	TMEM146	1.25316	18.175	1.41301	12.8626	14.5033	0.00145108	0.0249547	0.000546266	66.6485
ENSG00000174917	C19orf70	70.7279	507.055	161.211	3.14528	7.1691	0.000574368	0.0109478	1.59e-80	96.3688
ENSG00000175077	RTP1	0.0119924	41.5686	0.587208	70.7902	3466.25	0	0	1.82e-11	73.1469
ENSG00000175121	WFDC5	4.14898	98.5509	2.17429	45.3256	23.753	0	0	2.66e-23	81.6696
ENSG00000175202	HIGD2BP	0.0196007	82.9038	0.656285	126.323	4229.63	0	0	2.37e-23	79.8172
ENSG00000175283	DOLK	27.239	280.76	93.2717	3.01013	10.3073	0.00120723	0.0211789	6.24e-53	92.5058
ENSG00000175311	ANKS4B	0.00979106	24.215	0.73917	32.7598	2473.18	0	0	2.29e-06	68.7819
ENSG00000175336	APOF	1.36621	17.2228	1.60066	10.7598	12.6062	7.99e-07	2.38e-05	0.000974603	66.2502
ENSG00000175487	AC016629.7-201	158.093	352.217	101.135	3.48263	2.2279	2.37e-05	0.000574619	2.61e-17	94.2436
ENSG00000175544	CABP4	8.49234	182.498	8.631	21.1444	21.4897	9.1e-15	5.58e-13	2.35e-42	88.4381
ENSG00000175604	AC007601.7	7.94217	164.755	15.6258	10.5438	20.7443	0.000108734	0.00238556	1.19e-37	87.3551
ENSG00000175664	C13orf26	0.0209801	11.4539	0.174425	65.6669	545.943	0	0	0.00420057	63.2629
ENSG00000175773	AP002986.2	2.08627	66.3537	2.0919	31.7193	31.805	0	0	4.15e-16	77.5038
ENSG00000175779	C15orf53	2.48938	25.2682	0.312813	80.7776	10.1504	0	0	4.05e-05	69.1065
ENSG00000175818	HS3ST5	0.0192799	42.7896	3.65161	11.718	2219.39	0.000863478	0.0157988	9.43e-12	73.3979
ENSG00000175854	C9orf119	64.0797	385.6	102.894	3.74755	6.01751	1.06e-06	3.07e-05	8.84e-56	94.8493
ENSG00000175967	AL671967.1	1.17664	57.4538	0.820111	70.0562	48.8286	0	0	6.69e-15	76.0824
ENSG00000176009	ASCL3	1.1155	12.0001	1.79368	6.69021	10.7576	7.51e-05	0.00168941	0.0160636	63.6093
ENSG00000176020	AMIGO3	74.5022	242.363	92.8466	2.61036	3.25309	0.000960459	0.017309	8.14e-21	91.229
ENSG00000176046	AC130449.1	3.22124	3476.97	462.03	7.52541	1079.39	8.09e-05	0.00180945	0	99.7736
ENSG00000176101	SSNA1	237.87	1146.51	308.076	3.72151	4.8199	2.81e-06	7.78e-05	4.72e-141	98.8296
ENSG00000176108	CHMP6	161.758	264.529	114.213	2.3161	1.63534	0.0019024	0.0318589	2.16e-06	91.9984
ENSG00000176343	AP001781.5	2.94119	93.5587	7.55343	12.3863	31.8098	2.22e-16	1.46e-14	6.53e-23	81.1049
ENSG00000176401	EID2B	6.95347	88.9576	20.929	4.25045	12.7933	2.2e-06	6.18e-05	4.94e-18	80.5675
ENSG00000176510	OR10AC1P	0.0238008	29.4627	0.685921	42.9535	1237.89	1.2e-11	6.1e-10	4.75e-08	70.3096
ENSG00000176753	C15orf56	0.01232	144.178	3.21188	44.889	11702.8	0	0	2.8e-41	85.8955
ENSG00000176754	C1orf157	0.0156774	33.0544	1.76982	18.6768	2108.41	2.96e-06	8.2e-05	6.72e-09	71.2345
ENSG00000177096	FAM109B	14.0859	282.963	42.2707	6.69406	20.0884	8.76e-06	0.000227591	2.07e-64	92.5713
ENSG00000177239	MAN1B1	125	270.002	112.729	2.39514	2.16001	0.00179112	0.0301533	1.01e-12	92.1757
ENSG00000177369	AC004797.1	3.10046	107.862	0.380586	283.41	34.789	0	0	7.61e-27	82.6681
ENSG00000177465	ACOT4	4.4559	209.154	24.5747	8.51092	46.9386	0.000127671	0.00276308	1.61e-54	89.8349
ENSG00000177548	RABEP2	86.6757	440.978	121.717	3.62299	5.08768	0.00139482	0.0241387	1.17e-56	95.6513
ENSG00000177685	EFCAB4A	43.9091	1062.04	53.3827	19.8949	24.1873	2.22e-16	1.46e-14	1.53e-251	98.6905
ENSG00000177710	AMAC1L2	0.0183368	31.5673	1.8475	17.0864	1721.52	8.3e-14	4.85e-12	1.29e-08	70.8662
ENSG00000177769	AP006623.1	39.6641	691.783	116.091	5.95895	17.4411	0.000192885	0.00403774	2.74e-152	97.5992
ENSG00000177971	IMP3	116.469	1055.51	229.422	4.60073	9.06255	1.73e-09	7.11e-08	4.05e-188	98.6796
ENSG00000178021	TSPYL6	1.66609	51.6404	1.47487	35.0135	30.9949	0	0	3e-12	75.0812
ENSG00000178096	BOLA1	30.2544	759.483	45.2351	16.7897	25.1032	0	0	1.92e-181	97.8884
ENSG00000178137	AC005609.1	0.03386	42.0211	2.0999	20.011	1241.02	9.28e-12	4.74e-10	1.82e-11	73.2397
ENSG00000178351	AC019016.7	0.0288688	9.13663	0.610142	14.9746	316.488	1.55e-08	5.7e-07	0.0249752	61.596
ENSG00000178372	CALML5	0.0252551	3143.92	156.849	20.0442	124487	2.28e-07	7.22e-06	0	99.7381
ENSG00000178462	TUBAL3	0.0139468	311.185	4.69345	66.3018	22312.3	0	0	7.79e-91	93.3324
ENSG00000178772	CPN2	0.00944345	9.20378	0.634865	14.4972	974.621	8.03e-07	2.38e-05	0.0249752	61.6505
ENSG00000178896	EXOSC4	73.4999	1044.71	195.74	5.33726	14.2138	8.13e-07	2.41e-05	1.05e-218	98.6605
ENSG00000179066	AC020907.6-201	0.0131978	19.9422	0.793475	25.1327	1511.02	0	0	2.93e-05	67.3305
ENSG00000179088	C12orf42	1.98488	109.329	5.94981	18.3753	55.0812	3.06e-07	9.54e-06	2.85e-28	82.8182
ENSG00000179172	HNRNPCL1	1.19095	62.2485	0.496183	125.455	52.2678	0	0	4.95e-16	76.8626
ENSG00000179213	AC063977.6-202	0.014465	7.57165	0.253508	29.8675	523.447	1.93e-11	9.56e-10	0.0443991	60.2264
ENSG00000179240	AP002360.4	3.15193	24.2965	7.5563	3.2154	7.70846	0.00256866	0.041635	0.00026198	68.8064
ENSG00000179271	GADD45GIP1	114.859	2029.35	364.104	5.57354	17.6681	3.03e-11	1.49e-09	0	99.4898
ENSG00000179284	DAND5	0.0130903	59.801	2.53379	23.6014	4568.34	0	0	1.19e-16	76.4725
ENSG00000179420	OR6W1P	1.27779	454.451	0.178611	2544.36	355.655	0	0	1.83e-131	95.8205
ENSG00000179468	OR9A2	1.99874	33.8009	0.302153	111.867	16.9111	0	0	2.01e-07	71.42
ENSG00000179522	AC112491.4	2.89424	307.228	17.2003	17.8618	106.152	3.75e-07	1.16e-05	1.78e-84	93.2315
ENSG00000179523	AC009996.7	61.3545	205.422	57.005	3.60358	3.34812	1.22e-05	0.000309251	1.44e-18	89.6549
ENSG00000179766	AL133476.17	0.0099631	66.85	2.081	32.124	6709.76	1.85e-09	7.55e-08	1.1e-18	77.5829
ENSG00000179914	ITLN1	3.60347	7645.33	2.00996	3803.71	2121.66	0	0	0	99.9236
ENSG00000179958	AC106782.6	87.6356	1468.39	428.418	3.42748	16.7557	0.00134909	0.0234532	1.35423393525086e-320	99.1843
ENSG00000180090	OR3A1	0.0216231	99.5328	0.339065	293.551	4603.08	0	0	2.5e-28	81.7787
ENSG00000180219	FAM71C	0.0139946	55.3807	0.653302	84.7704	3957.28	0	0	3.32e-15	75.7359
ENSG00000180425	C11orf71	39.0945	252.758	55.4287	4.56006	6.46532	7.06e-06	0.000186929	2.43e-38	91.6001
ENSG00000180481	GLIPR1L2	3.44909	19.9728	2.82149	7.07882	5.79075	8.28e-05	0.00185029	0.00215514	67.3442
ENSG00000180525	C10orf108	0.414202	38.1316	6.46461	5.8985	92.0603	0.000624035	0.0117774	2.54e-10	72.4212
ENSG00000180822	AL445309.13	46.761	328.137	100.389	3.26864	7.01731	0.00127801	0.0223593	1.32e-51	93.7307
ENSG00000180891	CUEDC1	130.037	917.488	103.624	8.85406	7.05562	4.18e-10	1.81e-08	1.04e-144	98.3822
ENSG00000180988	OR52N2	0.0216231	60.6591	1.03206	58.7749	2805.29	0	0	6.09e-17	76.6089
ENSG00000180992	MRPL14	130.464	2911.97	400.357	7.27342	22.3201	9.16e-12	4.7e-10	0	99.7054
ENSG00000181001	OR52N1	1.94522	11.7732	0.250939	46.9166	6.05238	0	0	0.0443991	63.4647
ENSG00000181322	TXNDC6	11.0901	40.1229	6.8338	5.87124	3.6179	8e-08	2.69e-06	0.000207154	72.8441
ENSG00000181396	AC132938.9	62.434	306.351	103.019	2.97372	4.9068	0.000281927	0.00573271	9.68e-39	93.2097
ENSG00000181508	AC116376.4	30.9109	314.569	16.1913	19.4283	10.1767	1.69e-07	5.47e-06	8.92e-59	93.4143
ENSG00000181562	FAM12A	0.0247044	68.8626	0.464503	148.25	2787.47	0	0	2.88e-19	77.8884
ENSG00000181704	YIPF6	87.8793	792.387	159.553	4.96629	9.01676	1.65e-07	5.37e-06	2.1e-140	98.0057
ENSG00000181784	RNASE4	40.4607	756.687	94.7479	7.98632	18.7018	4.56e-06	0.00012332	3.06e-170	97.8775
ENSG00000181830	SLC35C1	69.7072	331.865	100.324	3.30794	4.76085	0.00311758	0.0493638	9.83e-41	93.8126
ENSG00000181908	AP003774.4	10.0504	35.0991	1.44844	24.2323	3.49232	0	0	0.000840768	71.7255
ENSG00000181977	PYY2	12.2853	67.1382	6.71505	9.99818	5.46492	1.6e-07	5.23e-06	1.27e-09	77.6292
ENSG00000181982	CCDC149	22.4906	85.8648	15.5273	5.52993	3.81782	4.05e-05	0.000953933	1.99e-09	80.1882
ENSG00000181991	MRPS11	117.831	1771.34	240.255	7.37278	15.0329	5.11e-15	3.17e-13	0	99.3753
ENSG00000182004	SNRPE	62.8898	641.494	160.767	3.99022	10.2003	0.00129707	0.0226515	9.21e-120	97.3346
ENSG00000182035	ADIG	0.0236882	43.8667	0.115325	380.376	1851.84	0	0	4.87e-12	73.6107
ENSG00000182077	PTCHD3	0.0108371	129.601	0.396572	326.804	11959.1	0	0	3.78e-37	84.7115
ENSG00000182118	FAM89A	13.7161	374.919	73.268	5.11709	27.3342	0.000156091	0.00332931	3.75e-90	94.6665
ENSG00000182154	MRPL41	184.73	2461.25	363.675	6.76771	13.3235	1.02e-10	4.78e-09	0	99.6208
ENSG00000182173	TSEN54	130.827	443.155	127.533	3.47483	3.38735	0.000154487	0.00330613	1.65e-39	95.6786
ENSG00000182196	ARL6IP4	301.699	1263.53	401.223	3.14919	4.18804	1.94e-06	5.45e-05	4.12e-138	98.9797
ENSG00000182208	AC091196.6	212.726	426.578	129.332	3.29833	2.00529	0.000198212	0.0041402	9.35e-17	95.4604
ENSG00000182271	TMIGD1	0.0181254	45.3193	0.532415	85.1202	2500.33	0	0	2.52e-12	73.8944
ENSG00000182308	WDR21B	18.4617	53.6705	3.48745	15.3896	2.90713	1.49e-14	8.94e-13	8.82e-05	75.4413
ENSG00000182352	C17orf77	5.35575	36.4595	0.919095	39.6689	6.80755	4.23e-10	1.82e-08	2.68e-06	72.0447
ENSG00000182366	FAM87A	0.316496	7.8387	0.794645	9.8644	24.7671	3e-06	8.28e-05	0.0443991	60.4802
ENSG00000182544	MFSD5	134.589	476.856	123.472	3.86205	3.54307	1.68e-07	5.45e-06	1.47e-44	96.0715
ENSG00000182580	EPHB3	4.14562	623.44	44.1181	14.1312	150.385	1.59e-10	7.3e-09	3.5e-176	97.2309
ENSG00000182631	RXFP3	0.0136918	59.0882	0.173984	339.618	4315.58	0	0	2.32e-16	76.3552
ENSG00000182674	KCNB2	0.0102192	42.8311	3.01716	14.1958	4191.26	7.43e-06	0.000196203	9.43e-12	73.4061
ENSG00000182685	C16orf79	107.493	354.951	45.256	7.84319	3.30209	9.99e-16	6.39e-14	3.81e-31	94.2955
ENSG00000182809	CRIP2	48.1139	3021.43	430.004	7.02652	62.7974	2.32e-06	6.47e-05	0	99.7217
ENSG00000182853	VMO1	4.66971	169.191	6.71514	25.1954	36.2315	0	0	7.06e-42	87.6443
ENSG00000183019	C19orf59	351.187	752.084	2.6342	285.508	2.14155	0	0	3.11e-33	97.8584
ENSG00000183072	NKX2-5	0.0152581	461.042	14.0394	32.8393	30216.3	1.33e-14	8.06e-13	1.32e-135	95.8969
ENSG00000183145	DSCR6	0.0119162	135.664	6.55853	20.6851	11384.8	2.09e-10	9.39e-09	6.41e-39	85.2217
ENSG00000183206	A26B1	0.0122077	21.8068	0.195651	111.458	1786.32	0	0	8.23e-06	68.0016
ENSG00000183318	AC009451.21	4.20753	33.8593	0.24329	139.173	8.04731	0	0	3.9e-06	71.4336
ENSG00000183355	AC106886.3-201	8.88785	81.1009	3.60622	22.4891	9.12491	0	0	1.33e-14	79.5853
ENSG00000183508	FAM46C	129.691	501.674	38.3856	13.0693	3.86821	6.06e-12	3.14e-10	2.93e-51	96.317
ENSG00000183628	DGCR6	6.57323	352.434	31.0761	11.341	53.6166	1.02e-06	2.95e-05	6.07e-92	94.2491
ENSG00000183657	AC078953.20	12.9593	52.5964	4.45928	11.7948	4.05858	1.86e-08	6.77e-07	3.14e-06	75.2503
ENSG00000183674	C6orf218	0.0161475	16.4127	1.54452	10.6264	1016.43	7.52e-05	0.00168941	0.000361478	65.8928
ENSG00000183729	NPBWR1	0.0103452	19.9121	1.38432	14.3841	1924.78	0.00138133	0.0239485	2.93e-05	67.3196
ENSG00000183828	NUDT14	20.128	432.777	90.2427	4.79569	21.5012	0.000301831	0.00610508	4.29e-100	95.5422
ENSG00000183844	FAM3B	0.0261358	809.152	30.7536	26.3108	30959.6	6.04e-12	3.14e-10	8.48e-240	98.063
ENSG00000183978	CCDC56	136.177	2171.42	415.974	5.22008	15.9455	5.66e-08	1.94e-06	0	99.5389
ENSG00000184056	VPS33B	71.2617	217.879	86.7957	2.51026	3.05746	0.000138611	0.00298637	9.24e-18	90.236
ENSG00000184060	CENTA2	136.817	327.08	49.86	6.55996	2.39064	3.44e-05	0.000821945	3.02e-18	93.7089
ENSG00000184162	NR2C2AP	71.0966	560.48	146.185	3.83405	7.88337	3.54e-05	0.000842449	9.61e-94	96.819
ENSG00000184182	UBE2F	247.379	454.911	169.958	2.67661	1.83892	0.000486073	0.00941459	1.56e-14	95.8259
ENSG00000184274	C21orf93	0.0115389	27.73	0.999479	27.7445	2403.17	0	0	1.74e-07	69.8268
ENSG00000184281	TSSC4	147.771	510.048	156.433	3.26049	3.45161	0.00117232	0.0206611	2.56e-46	96.3961
ENSG00000184343	SRPK3	4.91156	193.991	8.87581	21.8561	39.4968	0	0	5.51e-49	89.0793
ENSG00000184470	TXNRD2	64.914	300.725	55.6921	5.39979	4.63267	9.32e-13	5.16e-11	2.64e-36	93.0651
ENSG00000184508	HDDC3	52.14	316.2	97.3733	3.24729	6.06443	0.000892781	0.016242	5.73e-46	93.4525
ENSG00000184647	UNQ9391	1.19723	47.3759	0.816232	58.0422	39.5713	0	0	8.21e-12	74.2927
ENSG00000184650	ODF4	0.0189456	157.81	0.210183	750.821	8329.63	0	0	2.05e-45	86.8804
ENSG00000184752	NDUFA12	228.167	2641.44	576.248	4.58385	11.5767	5.53e-07	1.68e-05	0	99.659
ENSG00000184771	CEBPA	231.439	397.44	40.369	9.84517	1.71726	1.61e-07	5.27e-06	1.32e-10	95.043
ENSG00000184809	C21orf88	0.0119405	120.964	5.65176	21.4029	10130.6	5.24e-07	1.61e-05	1.69e-34	83.9449
ENSG00000184857	C16orf51	38.4376	272.473	83.4921	3.26345	7.0887	2.29e-05	0.000556133	1.91e-43	92.2521
ENSG00000184887	BTBD6	130.562	680.271	163.568	4.15894	5.21032	1.16e-06	3.35e-05	1.41e-88	97.5419
ENSG00000184983	NDUFA6	238.288	1110.94	436.712	2.54388	4.66218	0.00133873	0.0232941	3.04e-133	98.7751
ENSG00000185043	CIB1	596.507	4685.17	737.362	6.35396	7.85434	1.25e-09	5.2e-08	0	99.8554
ENSG00000185044	AC108724.4-202	19.3969	151.325	28.7346	5.26629	7.80147	2.41e-08	8.66e-07	1.46e-25	86.4248
ENSG00000185053	SGCZ	0.0118886	67.0846	0.36691	182.837	5642.76	0	0	1.1e-18	77.6211
ENSG00000185102	AL121749.14	0.0318494	8.12292	0.683791	11.8792	255.042	2.24e-06	6.26e-05	0.0443991	60.7475
ENSG00000185129	PURA	56.729	488.13	100.954	4.83516	8.60459	6.45e-10	2.74e-08	1.09e-84	96.1888
ENSG00000185156	MFSD6L	33.4081	161.379	6.55554	24.6172	4.83053	2.09e-13	1.19e-11	1.72e-20	87.1286
ENSG00000185267	ARMETL1	4.87976	36.1932	11.2152	3.22716	7.417	0.00052915	0.0101872	4.58e-06	71.9847
ENSG00000185290	AC006970.6	2.76901	326.364	11.324	28.8204	117.863	1.18e-10	5.46e-09	4.65e-90	93.6925
ENSG00000185298	CCDC137	96.0965	611.863	148.97	4.10729	6.36718	6.72e-06	0.000178493	3.63e-91	97.16
ENSG00000185305	ARL15	79.785	172.142	48.2088	3.57075	2.15757	0.000236522	0.00487581	2.46e-08	87.827
ENSG00000185306	C12orf56	0.0152581	87.584	6.45555	13.5672	5740.16	8.41e-06	0.000219675	8.18e-25	80.3983
ENSG00000185347	C14orf80	24.7785	210.513	55.8233	3.77106	8.49578	0.00140897	0.0243616	1.47e-36	89.8977
ENSG00000185409	AP000708.1	0.0289823	22.0211	1.26877	17.3562	759.811	2.23e-09	8.99e-08	8.23e-06	68.0753
ENSG00000185608	MRPL40	133.155	873.991	332.405	2.6293	6.5637	0.000225301	0.00466538	2.22e-132	98.2649
ENSG00000185641	AC104563.14	1.92198	214.358	5.7299	37.4104	111.53	0	0	1.01e-58	90.0778
ENSG00000185652	NTF3	0.0187481	65.2088	6.79876	9.59129	3478.15	0.00290982	0.046576	4.2e-18	77.3292
ENSG00000185674	LYG2	6.75044	69.3461	8.92741	7.76778	10.2728	2.16e-08	7.79e-07	6.6e-13	77.9594
ENSG00000185721	DRG1	103.707	714.339	289.869	2.46436	6.88806	7.68e-05	0.00172307	6.93e-111	97.7002
ENSG00000185739	SRL	0.775882	80.9459	2.72889	29.6625	104.328	1.27e-11	6.42e-10	1.86e-21	79.5662
ENSG00000185798	WDR53	54.6914	174.075	71.3102	2.4411	3.18287	0.00159401	0.0272175	7.71e-15	87.9471
ENSG00000185838	GNB1L	5.85997	51.8373	13.9874	3.706	8.84601	0.000154764	0.00330836	2.52e-09	75.1166
ENSG00000185915	KLHL34	1.83534	20.883	2.00816	10.3991	11.3783	2.65e-05	0.000636784	0.000389515	67.6743
ENSG00000185972	CCIN	17.5074	113.523	3.34636	33.9244	6.48428	0	0	2.73e-17	83.241
ENSG00000186008	AC016587.9	0.0266858	62.9875	0.556663	113.152	2360.34	0	0	1.6e-17	76.9827
ENSG00000186038	HTR3E	0.0133661	10.4662	0.743632	14.0744	783.041	1.82e-09	7.47e-08	0.00765289	62.5945
ENSG00000186051	TAL2	0.0439995	167.48	2.69049	62.2488	3806.41	0	0	2.27e-48	87.5324
ENSG00000186118	C1orf223	3.45031	162.099	2.52241	64.2637	46.981	0	0	2.98e-42	87.1777
ENSG00000186188	GPR120	0.0184412	99.3098	1.89608	52.3765	5385.22	0	0	4.92e-28	81.7542
ENSG00000186244	AC110792.3	52.5312	345.85	14.3266	24.1404	6.58372	1.37e-13	7.91e-12	1.9e-52	94.1154
ENSG00000186451	SPATA12	1.40585	32.3495	4.30124	7.52097	23.0107	6.25e-07	1.88e-05	1.12e-07	71.0626
ENSG00000186912	P2RY4	2.11425	25.5457	2.24439	11.382	12.0826	2.53e-11	1.25e-09	2.28e-05	69.1911
ENSG00000187003	ACTL7A	0.0158181	42.3377	0.351572	120.424	2676.54	0	0	1.82e-11	73.3051
ENSG00000187024	PTRH1	21.755	231.77	67.2115	3.44837	10.6536	0.00273699	0.0441395	5.9e-44	90.8198
ENSG00000187066	AP003068.3	70.8483	432.93	32.9465	13.1404	6.11066	0	0	6.14e-63	95.5449
ENSG00000187145	AL138795.21-201	147.882	1818.89	594.369	3.06021	12.2996	0.000330845	0.00662208	0	99.3998
ENSG00000187229	AC100800.2	0.012642	125.233	5.14836	24.3248	9906.13	1.81e-12	9.87e-11	1.13e-35	84.3296
ENSG00000187288	CIDEC	1.62869	38.4141	3.2558	11.7987	23.5859	2.53e-05	0.000611769	1.78e-08	72.484
ENSG00000187510	PLEKHG7	1.50275	36.3581	5.08073	7.15608	24.1943	0.00104141	0.0185758	5.99e-08	72.0229
ENSG00000187686	AP001007.5	0.00874644	17.5519	0.848173	20.6938	2006.75	0	0	0.000103516	66.392
ENSG00000187688	TRPV2	183.589	493.338	101.45	4.86286	2.68719	0.00200586	0.0333586	1.54e-32	96.2379
ENSG00000187808	ANKRD58	39.8807	114.763	15.1745	7.56287	2.87766	0.00142515	0.0245748	5.57e-09	83.3611
ENSG00000187821	HELT	0.021171	28.7151	0.553919	51.8399	1356.34	0	0	9.09e-08	70.1023
ENSG00000187840	EIF4EBP1	172.484	2348.58	492.892	4.7649	13.6162	0.000605557	0.0114852	0	99.5908
ENSG00000188032	C19orf67	0.0255496	69.3161	1.10826	62.5451	2713	0	0	2.88e-19	77.9539
ENSG00000188039	NWD1	0.00451714	48.2654	3.9074	12.3523	10684.9	1.5e-09	6.21e-08	3.46e-13	74.4646
ENSG00000188060	RAB42	5.09365	158.693	15.9188	9.96888	31.1551	0.00118089	0.0207548	4.74e-39	86.9431
ENSG00000188095	MESP2	1.0115	143.976	4.62136	31.1544	142.339	0	0	1e-39	85.8791
ENSG00000188163	FAM166A	76.2987	442.09	94.1611	4.69504	5.7942	1.73e-06	4.91e-05	2.31e-62	95.665
ENSG00000188170	HBD	187.491	1102.36	8.10079	136.081	5.87953	0	0	3.54e-156	98.7614
ENSG00000188293	IGFL1	0.0469499	176.936	5.83303	30.3335	3768.62	1.23e-10	5.68e-09	4.95e-51	88.1135
ENSG00000188306	LRRIQ4	0.0137896	153.23	1.74995	87.5627	11112	0	0	6.14e-44	86.5639
ENSG00000188536	HBA2	10969.7	30937.7	45.9931	672.66	2.82029	0	0	0	99.9891
ENSG00000188603	CLN3	317.753	527.292	161.236	3.27031	1.65944	0.00261681	0.0423438	2.52e-12	96.5516
ENSG00000188660	C21orf125	0.0094778	76.2382	6.3845	11.9411	8043.86	1.6e-05	0.000395909	2.62e-21	78.9333
ENSG00000188666	AC011487.5	0.0442767	164.92	0.420884	391.842	3724.76	0	0	1.75e-47	87.366
ENSG00000188747	NOXA1	39.7005	389.239	45.2717	8.59784	9.80438	9.6e-07	2.82e-05	2.66e-71	94.912
ENSG00000188817	AC136289.2	0.0153377	62.6754	0.835702	74.9973	4086.37	0	0	1.6e-17	76.9308
ENSG00000188869	TMC3	2.43956	14.5717	2.25643	6.45786	5.97309	4.65e-07	1.43e-05	0.00984035	65.0252
ENSG00000188873	AC120036.5-201	2.47896	70.4125	5.33764	13.1917	28.404	1.18e-14	7.16e-13	3.16e-17	78.1094
ENSG00000188888	GPR179	0.812694	56.1057	3.72804	15.0496	69.0366	1.25e-05	0.000314198	2.45e-14	75.856
ENSG00000189030	VHLL	0.0420245	129.811	2.21731	58.5443	3088.93	0	0	3.78e-37	84.7306
ENSG00000189108	IL1RAPL2	0.00955393	11.6154	1.05244	11.0367	1215.77	0.000330091	0.0066139	0.00420057	63.3665
ENSG00000189171	S100A13	20.791	862.851	191.349	4.50932	41.5011	3.11e-05	0.000745313	1.22e-221	98.2322
ENSG00000189295	AP000365.1-201	1.08267	27.5899	0.534201	51.647	25.4831	0	0	1.33e-06	69.7858
ENSG00000189316	AC073349.11	1.82193	43.3664	4.56748	9.4946	23.8024	3.42e-09	1.35e-07	8.26e-10	73.5125
ENSG00000189332	AC090099.14	0.0135857	15.6186	0.276988	56.3873	1149.64	0	0	0.000361478	65.5218
ENSG00000196335	STK31	1.64017	30.594	3.52059	8.69002	18.6529	0.00228078	0.0375399	1.21e-06	70.6097
ENSG00000196391	ZNF774	0.0134699	118.969	13.2448	8.98235	8832.25	3.18e-14	1.89e-12	6.55e-34	83.7594
ENSG00000196420	S100A5	7.61725	55.1596	5.90424	9.34238	7.24141	0.000172793	0.00366112	6.6e-09	75.6977
ENSG00000196436	AC009053.7-202	26.1605	131.648	25.0406	5.25736	5.03231	0.00117584	0.020685	2.21e-17	84.8861
ENSG00000196542	C3orf57	3.7972	377.367	23.7272	15.9044	99.3804	3.31e-06	9.08e-05	1.69e-103	94.7101
ENSG00000196559	C11orf55	7.89489	149.267	6.32237	23.6094	18.9068	0	0	2.9e-33	86.2747
ENSG00000196565	HBG2	21.4642	465.539	7.38969	62.9984	21.6891	0	0	2.76e-108	95.946
ENSG00000196585	AC138894.2-202	1.5472	19.1704	0.563153	34.0411	12.3903	1.99e-13	1.14e-11	0.0011798	67.0441
ENSG00000196741	CXorf24	9.1704	88.2061	25.4892	3.46054	9.61857	0.000333492	0.00666115	2.38e-16	80.472
ENSG00000196756	AL080249.26	124.756	608.565	218.864	2.78057	4.87803	0.0018246	0.03069	9.4e-76	97.1409
ENSG00000196844	C11orf38	0.0150884	46.5044	0.940737	49.434	3082.13	0	0	6.7e-13	74.1263
ENSG00000196900	C5orf48	0.0394067	14.4061	1.28151	11.2415	365.574	4.12e-06	0.000111998	0.00124103	64.9407
ENSG00000196959	CES1	57.7839	364.957	6.08731	59.9538	6.3159	0	0	3.87e-54	94.4864
ENSG00000196976	LAGE3	30.7752	361.632	80.9846	4.46543	11.7507	8.38e-06	0.000219539	5.33e-71	94.4237
ENSG00000197061	HIST1H4C	30.1231	1245.79	97.2207	12.814	41.3566	1e-08	3.77e-07	6.81316525615079e-321	98.9579
ENSG00000197149	AC107956.8	2.62875	149.11	5.32707	27.991	56.7229	0	0	1.61e-38	86.2638
ENSG00000197213	ZSCAN5B	0.0149309	15.4579	0.291234	53.0774	1035.3	0	0	0.000361478	65.4508
ENSG00000197376	OR8S1	0.0196644	104.668	0.545187	191.985	5322.7	0	0	8.53e-30	82.3353
ENSG00000197406	DIO3	0.0256556	54.5231	5.86541	9.29569	2125.19	0.000102699	0.00225831	3.32e-15	75.5859
ENSG00000197503	C12orf67	0.014448	62.3511	0.930339	67.0197	4315.55	0	0	3.12e-17	76.879
ENSG00000197520	FAM177B	2.86959	183.274	6.12857	29.9048	63.8677	0	0	2.61e-48	88.4845
ENSG00000197562	RAB40C	181.831	446.942	98.942	4.51721	2.458	1.52e-07	4.99e-06	7.88e-26	95.7277
ENSG00000197723	HSPB9	14.986	189.511	3.92234	48.3158	12.6459	0	0	2.51e-38	88.831
ENSG00000197918	AC021171.6	2.76386	127.255	2.00461	63.4808	46.0423	0	0	3.13e-32	84.5069
ENSG00000197982	C1orf122	63.883	511.428	130.552	3.91743	8.00571	0.000267481	0.00546213	7.59e-86	96.4098
ENSG00000198003	CCDC151	2.39605	40.0165	7.02156	5.69909	16.701	0.00228285	0.0375417	5.23e-09	72.8223
ENSG00000198171	C20orf116	133.129	1008.92	230.244	4.38196	7.57851	1.08e-06	3.12e-05	4.17e-165	98.5923
ENSG00000198336	MYL4	28.008	308.579	3.10774	99.2938	11.0175	0	0	1.92e-59	93.2669
ENSG00000198468	AC104333.2-202	5.94242	148.774	11.1224	13.3761	25.036	0	0	3.47e-35	86.2393
ENSG00000198483	ANKRD35	2.70369	77.5679	6.23292	12.4449	28.6897	5.91e-12	3.1e-10	1.84e-18	79.1215
ENSG00000198488	B3GNT6	0.0109327	74.2195	0.861092	86.1923	6788.78	0	0	1e-20	78.6523
ENSG00000198491	AC007920.18	0.0103793	62.6378	0.265363	236.046	6034.85	0	0	1.6e-17	76.9254
ENSG00000198526	PABPCP2	0.996274	14.9637	0.569845	26.2592	15.0196	0	0	0.00305534	65.2162
ENSG00000198633	AC010320.10	13.4629	271.34	44.1128	6.15105	20.1547	2.56e-07	8.03e-06	4.52e-62	92.2166
ENSG00000198643	FAM3D	2.07689	795.271	24.48	32.4866	382.914	1.03e-08	3.86e-07	3.46e-231	98.0166
ENSG00000198685	C3orf27	1.0841	35.0356	0.496737	70.5315	32.3178	0	0	1.7e-08	71.7092
ENSG00000198829	SUCNR1	6.23974	308.806	4.5297	68.1737	49.4902	0	0	8.23e-81	93.2724
ENSG00000198842	DUSP27	0.00731014	115.998	0.656288	176.748	15868.1	0	0	5e-33	83.4784
ENSG00000198855	FICD	20.0696	318.837	29.4417	10.8295	15.8866	0	0	1.12e-68	93.5179
ENSG00000203286	AL365202.19	4.64017	68.772	4.88826	14.0688	14.821	5.41e-12	2.85e-10	2.52e-14	77.8748
ENSG00000203711	C6orf99	0.0269588	113.184	11.0248	10.2663	4198.42	8.11e-08	2.72e-06	3.81e-32	83.2056
ENSG00000203739	AL645568.9	37.6922	297.156	13.0006	22.8571	7.88374	0	0	1.57e-49	92.9696
ENSG00000203740	METTL11B	0.0259324	54.1254	0.559829	96.6819	2087.17	0	0	6.46e-15	75.5177
ENSG00000203779	AL589787.16	0.00959785	18.3473	0.69461	26.4137	1911.6	0	0	0.000103516	66.7194
ENSG00000203786	KPRP	0.0108553	277.372	0.244576	1134.09	25551.7	0	0	1.03e-80	92.4076
ENSG00000203831	AL731557.7	1.16415	30.3757	0.427493	71.0554	26.0926	0	0	3.88e-07	70.5524
ENSG00000203863	AL079342.17	0.0110941	11.5915	0.990265	11.7054	1044.84	1.95e-08	7.05e-07	0.00420057	63.3502
ENSG00000203869	AL136368.24-202	0.0393647	58.7427	1.0601	55.4124	1492.27	0	0	2.32e-16	76.3006
ENSG00000203876	AL354951.7	4.22147	32.9259	4.73881	6.94813	7.79962	3.64e-05	0.000864225	6.77e-06	71.2045
ENSG00000203886	AL358790.22	27.2651	60.0663	5.31358	11.3043	2.20305	8.88e-06	0.000230495	0.00145612	76.5162
ENSG00000203908	C6orf221	0.0205826	7.94453	0.262978	30.2098	385.982	0	0	0.0443991	60.5784
ENSG00000203985	LDLRAD1	0.0256291	174.5	5.27728	33.0663	6808.69	5.08e-12	2.7e-10	1.93e-50	87.9716
ENSG00000203993	C9orf37	80.4386	230.926	84.324	2.73855	2.87083	0.000263968	0.00539615	2.22e-17	90.7871
ENSG00000204086	RPA4	10.413	32.6514	4.58501	7.12135	3.13563	2.98e-05	0.000716831	0.00195544	71.139
ENSG00000204091	AL591063.6	0.0186296	41.9403	3.15233	13.3045	2251.28	1.8e-06	5.1e-05	1.82e-11	73.2233
ENSG00000204183	GDF5OS	0.982712	122.993	4.53099	27.1448	125.157	2.22e-16	1.46e-14	1.33e-33	84.1277
ENSG00000204237	C17orf90	130.496	1012.94	152.922	6.62389	7.76227	2.08e-12	1.13e-10	5.47e-168	98.6005
ENSG00000204323	AC087749.12-202	20.0607	102.239	14.9059	6.85896	5.09649	0.000738287	0.0136779	1.36e-13	82.0761
ENSG00000204365	C10orf126	0.0122127	185.426	0.521474	355.581	15183.1	0	0	2.13e-53	88.6127
ENSG00000204446	AL158205.12	0.493283	14.8277	0.344802	43.0035	30.0593	0	0	0.00067085	65.1507
ENSG00000204459	AC084208.5	0.00906416	15.4834	0.157925	98.0425	1708.2	0	0	0.000361478	65.4617
ENSG00000204609	AC103702.3	0.0415428	414.118	6.4558	64.1467	9968.46	0	0	1.48e-121	95.2912
ENSG00000204652	RPS26P8	0.0414238	25.2291	2.85682	8.83118	609.048	0.000484546	0.00939583	1.21e-06	69.0956
ENSG00000204860	C9orf122	3.24921	39.1586	6.47956	6.04341	12.0517	0.000249975	0.00512102	5.26e-08	72.6422
ENSG00000204882	GPR20	1.4527	33.5599	2.88313	11.6401	23.1017	5.04e-08	1.74e-06	3.19e-08	71.36
ENSG00000204922	C11orf83	65.9479	703.002	155.357	4.52507	10.66	1.09e-06	3.16e-05	2.26e-133	97.6511
ENSG00000204947	ZNF425	3.59453	101.611	16.895	6.0143	28.2684	2.78e-07	8.68e-06	3.93e-24	82.0079
ENSG00000204954	C12orf73	28.6097	502.367	86.9877	5.77515	17.5593	2.72e-09	1.08e-07	2.09e-110	96.3225
ENSG00000204957	AC006486.1	3.49099	77.213	6.66563	11.5838	22.1178	5e-14	2.95e-12	3.48e-18	79.0724
ENSG00000204978	C19orf69	3.75346	19.566	1.07714	18.1648	5.21279	6.77e-12	3.5e-10	0.00567994	67.1941
ENSG00000205054	AC009236.4	0.0194904	31.6503	2.01021	15.7448	1623.89	4.65e-11	2.23e-09	1.29e-08	70.888
ENSG00000205086	AC013480.1	0.00765593	45.3087	0.594648	76.1942	5918.12	0	0	2.52e-12	73.8917
ENSG00000205100	HSP90AA4P	0.0178024	39.6162	1.4859	26.6614	2225.33	0	0	6.83e-11	72.7404
ENSG00000205111	CDKL4	0.0153554	19.0557	1.96544	9.69542	1240.97	6.18e-05	0.00141059	5.51e-05	66.9977
ENSG00000205171	AC135891.3	0.0189951	56.5271	7.16783	7.88623	2975.88	0.00016494	0.00349858	8.77e-16	75.9269
ENSG00000205188	AC002511.1	18.3774	84.7126	0.280916	301.558	4.6096	0	0	8.03e-11	80.0437
ENSG00000205209	AC022143.7	0.0110988	18.8687	3.95519	4.77062	1700.06	8.53e-06	0.000221843	5.51e-05	66.9267
ENSG00000205267	AC004876.2-203	0.0299924	83.2001	0.759657	109.523	2774.04	0	0	2.37e-23	79.8554
ENSG00000205300	AL356414.11	5.13622	49.822	1.84817	26.9575	9.70012	1.87e-06	5.29e-05	1.87e-09	74.7511
ENSG00000205414	AC007608.7	0.861961	31.5202	1.73397	18.1781	36.5681	7.12e-08	2.41e-06	1.12e-07	70.8553
ENSG00000205424	AL592528.1	2.08764	18.3905	0.645758	28.4789	8.80919	0	0	0.00202793	66.7385
ENSG00000205444	AL034376.10	0.018985	32.9851	1.98891	16.5845	1737.43	1.91e-09	7.77e-08	6.72e-09	71.2181
ENSG00000205559	U62317.2	14.1264	63.1612	16.7474	3.77139	4.47116	0.00151696	0.0259713	7.07e-08	77.01
ENSG00000205579	AL136040.5	0.0680324	144.899	4.09621	35.3738	2129.85	0	0	1.42e-41	85.9501
ENSG00000205619	AC092373.2	0.0112303	52.5812	0.611896	85.9316	4682.07	0	0	1.26e-14	75.2476
ENSG00000205632	BX324178.8	0.00999991	19.438	0.551403	35.2519	1943.82	0	0	5.51e-05	67.145
ENSG00000205740	AL359878.13	0.0135625	40.8649	1.86096	21.959	3013.08	0	0	3.53e-11	72.9996
ENSG00000205763	RP9P	6.27514	271.95	26.1975	10.3808	43.3377	6.33e-15	3.9e-13	3.94e-70	92.2357
ENSG00000205821	AC006435.7	15.3181	43.7488	10.8641	4.02691	2.85602	0.00015586	0.00332807	0.000651331	73.5861
ENSG00000205861	AL445985.10-202	0.0264636	93.7951	9.77133	9.59901	3544.31	6.89e-09	2.65e-07	1.44e-26	81.1322
ENSG00000205884	AC107918.5-204	0.0755809	38.2884	1.09864	34.8507	506.588	1.16e-08	4.31e-07	2.54e-10	72.454
ENSG00000205902	AC090510.4-203	4.60534	180.131	22.2821	8.08414	39.1136	7.4e-07	2.21e-05	5.34e-45	88.3045
ENSG00000205923	CEMP1	128.252	284.481	67.2412	4.23075	2.21814	6.16e-08	2.1e-06	3.61e-14	92.6149
ENSG00000205929	C21orf62	2.26439	93.4348	3.77287	24.7649	41.2627	0	0	1.03e-23	81.0913
ENSG00000205930	C21orf49	6.40238	174.366	10.323	16.891	27.2346	0	0	3.44e-42	87.9634
ENSG00000205955	HSP90AA5P	0.0216652	62.02	2.13678	29.025	2862.65	0	0	3.12e-17	76.8272
ENSG00000206016	AC144411.2	3.29164	60.1347	12.4916	4.81401	18.2689	1.84e-06	5.2e-05	1.52e-13	76.5271
ENSG00000206177	HBM	206.919	1855.55	1.96121	946.122	8.96749	0	0	0	99.4189
ENSG00000206181	TCEB3B	0.00939298	14.3476	0.91444	15.69	1527.48	5.56e-11	2.65e-09	0.00124103	64.9107
ENSG00000211505	C8orf17	17.7575	75.4836	1.76556	42.7533	4.25081	0	0	6e-09	78.8296
ENSG00000212122	TSSK1	0.0111029	9.13971	0.78235	11.6824	823.181	1.03e-08	3.86e-07	0.0249752	61.5987
ENSG00000212633	INGX	11.8477	109.694	3.78998	28.9433	9.2587	4.6e-14	2.72e-12	7.01e-20	82.8536
ENSG00000212643	ZRSR1	54.0791	278.271	34.7721	8.00271	5.14564	8.02e-10	3.4e-08	2.45e-36	92.4349
ENSG00000212657	KRTAP16-1	1.84695	50.7022	0.697666	72.6741	27.4519	0	0	5.61e-12	74.912
ENSG00000212658	AC006070.14	0.0204342	10.6779	0.4631	23.0575	522.551	1.15e-12	6.37e-11	0.00765289	62.7445
ENSG00000212700	AP001646.5	12.5301	141.773	6.0252	23.53	11.3146	1.05e-13	6.08e-12	2.54e-27	85.7127
ENSG00000212760	AC105345.3-202	4.4713	48.1612	10.8406	4.44265	10.7712	6.1e-06	0.000162935	1.29e-09	74.4455
ENSG00000212766	TMEM84	0.0382103	73.1072	0.536015	136.39	1913.29	0	0	1.96e-20	78.4968
ENSG00000212776	AC073957.7	1.21453	40.5433	7.00366	5.78888	33.3818	9.18e-05	0.00203538	3.83e-10	72.9314
ENSG00000212786	AC069063.22	8.29662	108.418	2.3587	45.9653	13.0678	0	0	3.02e-22	82.7254
ENSG00000212839	AC011506.3	0.0334316	19.3815	1.93859	9.99771	579.734	4.4e-10	1.89e-08	5.51e-05	67.1232
ENSG00000212924	AL049872.3	0.0497912	406.004	11.5596	35.1226	8154.14	0	0	3.61e-119	95.1739
ENSG00000212929	AL079303.3	0.0106478	66.7438	0.69442	96.1144	6268.34	0	0	1.1e-18	77.5665
ENSG00000212939	Z97192.2	7.0444	59.5178	3.56322	16.7034	8.44895	1.7e-05	0.000417962	1.13e-10	76.4261
ENSG00000212992	AC103706.2	32.9639	171.402	17.3847	9.85938	5.1997	6.39e-05	0.00145585	1.12e-22	87.7834
ENSG00000212997	AC023632.19	6.78882	82.8615	5.90423	14.0343	12.2056	9.26e-08	3.1e-06	1.8e-16	79.8118
ENSG00000213044	APOC2	0.977193	225.274	11.2642	19.999	230.531	5.13e-12	2.72e-10	1.63e-63	90.5497
ENSG00000213123	TCTEX1D2	34.1619	960.147	97.9992	9.7975	28.1058	0	0	9.76e-234	98.4859
ENSG00000213132	AC022498.18	32.3793	162.312	12.3867	13.1038	5.01284	6.02e-12	3.14e-10	3.62e-21	87.1914
ENSG00000213171	LINGO4	1.52375	51.217	1.42674	35.8979	33.6124	0	0	5.61e-12	75.0048
ENSG00000213221	C9orf151	48.606	187.144	59.9768	3.12027	3.85022	0.00116848	0.0206124	2.51e-19	88.7082
ENSG00000213337	ANKRD39	50.6135	504.238	91.1729	5.53057	9.96251	2.11e-10	9.42e-09	6.49e-93	96.3416
ENSG00000213471	TTLL13	2.77128	27.853	4.7252	5.89458	10.0506	7.96e-09	3.03e-07	2.93e-05	69.8622
ENSG00000213496	NDUFA11	254.646	1886.15	544.646	3.46308	7.40698	0.000336067	0.00669863	1.28e-304	99.4325
ENSG00000213523	SRA1	307.228	552.026	168.656	3.2731	1.79679	1.56e-05	0.000386647	2.43e-16	96.7535
ENSG00000213619	NDUFS3	208.096	2337.48	665.752	3.51104	11.2327	0.000246057	0.00505154	0	99.5881
ENSG00000213689	AC104448.2	126.64	355.118	74.703	4.75373	2.80415	2.23e-09	8.99e-08	3.83e-25	94.2982
ENSG00000213803	AC010332.7-201	1.93033	116.155	2.44552	47.497	60.1736	0	0	2.81e-30	83.4947
ENSG00000213861	AC010624.8-202	0.0153606	19.2078	0.564631	34.0184	1250.46	0	0	5.51e-05	67.0577
ENSG00000213892	CEACAM16	0.0910566	11.3934	0.718953	15.8473	125.125	1.1e-10	5.11e-09	0.00765289	63.2247
ENSG00000213920	AL136295.3	88.2061	470.054	109.433	4.29535	5.32904	3.99e-08	1.4e-06	1.25e-62	95.9951
ENSG00000213922	AC011500.7-202	8.01451	22.3738	2.23532	10.0092	2.79166	3.54e-08	1.25e-06	0.0421621	68.1926
ENSG00000213934	HBG1	35.0863	363.037	0.529868	685.146	10.347	0	0	3.11e-68	94.451
ENSG00000213981	AC007277.2	0.0249115	71.8933	0.662361	108.541	2885.95	0	0	3.84e-20	78.3276
ENSG00000214014	OVCA2	237.521	1141.59	362.896	3.14578	4.80629	2.51e-07	7.89e-06	5.8e-140	98.8214
ENSG00000214039	AC055717.36	0.00901017	11.766	0.843155	13.9547	1305.86	0.00207285	0.0343832	0.00420057	63.4593
ENSG00000214063	TSPAN4	55.1426	790.304	150.707	5.24397	14.332	0.000681357	0.0127588	1.99e-165	97.9975
ENSG00000214072	AC084018.28-203	1.5937	36.2864	4.70494	7.71241	22.7687	0.000101185	0.00222758	5.99e-08	72.0065
ENSG00000214086	AC069234.35-202	88.0696	372.835	72.3491	5.15327	4.23341	5.44e-06	0.000146553	1.15e-41	94.6283
ENSG00000214098	AC120024.22-202	11.3339	146.186	30.4607	4.79915	12.898	5.38e-06	0.000145029	6.81e-30	86.051
ENSG00000214105	AC105337.7	0.0242225	21.9489	0.979653	22.4048	906.136	1.11e-15	7.05e-14	8.23e-06	68.0507
ENSG00000214143	AC040980.1	143.64	373.401	121.183	3.08131	2.59957	1.52e-05	0.000378294	1.31e-23	94.6392
ENSG00000214198	AC084199.28	1.63401	36.4473	3.97173	9.17669	22.3054	1.24e-11	6.3e-10	5.99e-08	72.042
ENSG00000214253	FIS1	287.016	4170.26	589.302	7.07661	14.5297	0	0	0	99.8254
ENSG00000214274	ANG	37.9991	642.388	61.0386	10.5243	16.9053	3.06e-08	1.09e-06	2e-140	97.3401
ENSG00000214298	AL157888.16-202	0.0704651	169.264	0.941795	179.725	2402.09	0	0	1.15e-48	87.6497
ENSG00000214325	AC025287.8	5.2383	103.159	3.58068	28.8098	19.6932	0	0	1.87e-23	82.1743
ENSG00000214336	AC012671.7	0.0205987	57.723	4.57323	12.6219	2802.27	0.000439206	0.00859365	4.51e-16	76.126
ENSG00000214347	AC011491.7-201	0.035547	8.42243	0.331907	25.3759	236.938	3.52e-11	1.72e-09	0.0443991	61.0094
ENSG00000214353	AC020763.6-203	4.00634	68.2397	16.0466	4.2526	17.0329	7.26e-08	2.45e-06	7.47e-15	77.7957
ENSG00000214433	AC091167.19	0.0259716	178.437	3.4069	52.3752	6870.47	0	0	2.51e-51	88.2035
ENSG00000214511	AC008121.43	6.85427	244.112	3.78731	64.4551	35.6146	0	0	6.84e-61	91.2945
ENSG00000214546	AC087491.2	0.0322207	42.3514	2.85603	14.8288	1314.41	8.89e-11	4.17e-09	1.82e-11	73.3079
ENSG00000214556	C17orf98	0.0343994	41.8922	1.2878	32.5301	1217.82	0	0	1.82e-11	73.2151
ENSG00000214629	AC022026.7	0.0248074	110.134	2.20759	49.889	4439.58	0	0	2.9e-31	82.9
ENSG00000214691	AC104654.3	0.0156098	142.661	0.758328	188.126	9139.19	0	0	5.52e-41	85.7809
ENSG00000214700	C12orf71	1.86751	105.809	3.22212	32.8383	56.6577	0	0	2.06e-27	82.4553
ENSG00000214732	RP1-139D8.6	0.0349542	9.72046	0.708686	13.7162	278.091	1.81e-05	0.000443935	0.0138685	62.0488
ENSG00000214803	AC090921.7	1.15985	17.1386	1.46927	11.6647	14.7765	6.61e-09	2.55e-07	0.000974603	66.2147
ENSG00000214858	AC020901.8	0.10413	27.7651	1.75395	15.83	266.639	0.00108549	0.0192726	1.74e-07	69.8377
ENSG00000214890	AC020937.6	0.0358921	97.6853	0.572782	170.545	2721.64	0	0	9.67e-28	81.5714
ENSG00000214950	AC016885.16	0.0391773	186.766	3.93464	47.4672	4767.2	2.79e-11	1.37e-09	5.43e-54	88.6864
ENSG00000215059	AC006483.3	38.9309	124.45	28.7409	4.33006	3.19668	0.00211001	0.034909	7.66e-11	84.2586
ENSG00000215071	PSMG4	5.98944	63.7596	17.5066	3.64202	10.6453	0.000203767	0.00424194	2.57e-12	77.1027
ENSG00000215090	AC104389.8-202	72.2444	1149.9	2.65285	433.458	15.9168	0	0	3.41e-248	98.8351
ENSG00000215091	AC104389.8-203	38.3555	377.043	0.553985	680.601	9.83022	0	0	1.17e-69	94.7047
ENSG00000215131	C16orf90	1.31834	11.7578	0.899783	13.0673	8.91858	8.2e-09	3.12e-07	0.0160636	63.4538
ENSG00000215186	AL161651.13	1.58303	128.277	0.904956	141.75	81.033	0	0	1e-33	84.5969
ENSG00000215248	AC110766.5	0.0443487	48.4257	1.11846	43.2966	1091.93	0	0	3.46e-13	74.4946
ENSG00000215264	AC090993.5	0.0308954	160.163	0.440056	363.959	5184.02	0	0	5.29e-46	87.0441
ENSG00000215305	VPS16	220.123	349.448	144.915	2.4114	1.58751	0.000248449	0.00509521	2.25e-07	94.1891
ENSG00000215361	AL158068.18	192.448	576.748	168.032	3.43237	2.9969	0.00106225	0.0189125	1.86e-44	96.9363
ENSG00000215375	MYL5	64.6901	479.239	65.8132	7.2818	7.40823	1.42e-07	4.67e-06	2.35e-77	96.0988
ENSG00000215464	AP000354.1-202	2.01801	13.8142	2.00453	6.89152	6.84547	0.000175719	0.003719	0.0163819	64.6351
ENSG00000215465	C21orf124	29.087	125.06	26.0612	4.79873	4.29953	5.88e-05	0.00135176	1.37e-14	84.3132
ENSG00000215494	AP001619.1	4.98783	79.9935	10.1046	7.91653	16.0377	0.000980652	0.0176398	3.12e-17	79.4407
ENSG00000215557	ABCC13	1.43864	15.1699	0.156295	97.0592	10.5446	0	0	0.00305534	65.3144
ENSG00000215585	AP001005.6-202	6.89353	75.2375	4.4508	16.9042	10.9142	0	0	2.02e-14	78.7942
ENSG00000215838	AL451074.13	1.26778	306.459	1.19504	256.443	241.728	0	0	9.17e-88	93.2124
ENSG00000215845	RP11-544M22.4	213.075	1300.52	233.97	5.5585	6.1036	1.3e-05	0.000326356	1.57e-188	99.0233
ENSG00000217455	AC091801.1	0.0146985	71.649	2.93659	24.3987	4874.59	2.96e-10	1.3e-08	3.84e-20	78.2949
ENSG00000217644	AL355864.7	31.2644	151.393	5.33419	28.3817	4.84236	0	0	3.13e-19	86.4302
ENSG00000218011	AL159167.23-202	63.7239	220.182	69.8559	3.15195	3.45526	0.000400213	0.00787894	2.31e-20	90.3397
ENSG00000218328	C1orf196	0.0661098	109.722	5.90427	18.5835	1659.69	1.27e-09	5.31e-08	2.9e-31	82.8564
ENSG00000218389	AC007461.8	0.0321795	70.3322	8.80833	7.98474	2185.62	0.00133552	0.0232594	1.47e-19	78.0985
ENSG00000220343	AC092965.4	1.50354	60.8307	2.58048	23.5735	40.4584	3.3e-05	0.000790311	1.01e-14	76.6362
ENSG00000221822	KRTAP5-8	0.0185707	19.2536	2.61503	7.36264	1036.77	3.47e-05	0.00082828	5.51e-05	67.0741
ENSG00000221873	PRODH2	0.998043	10.5687	0.781592	13.5221	10.5894	0.00239486	0.0390821	0.0274221	62.6708
ENSG00000221879	MRPS21	103.135	1261.22	363.296	3.4716	12.2288	8.59e-05	0.00191226	2.09e-251	98.9769
ENSG00000221916	AC008687.5	3.85921	46.5645	12.0987	3.84871	12.0658	0.001522	0.0260341	2.32e-09	74.1372
ENSG00000221939	C3orf74	0.0377497	221.566	0.586324	377.89	5869.35	0	0	2.28e-64	90.3969
ENSG00000221947	AC020987.8	1.76402	85.0205	7.15259	11.8867	48.197	5.97e-12	3.12e-10	1.91e-21	80.0818
ENSG00000221972	C3orf36	0.0374332	124.756	2.26034	55.1937	3332.77	0	0	1.13e-35	84.2859
ENSG00000222002	AC018648.5	9.52683	363.161	24.8701	14.6023	38.1198	0	0	2.49e-91	94.4537
ENSG00000222012	AC005481.3	0.00852473	66.5062	3.62502	18.3464	7801.57	1.14e-05	0.000289645	1.1e-18	77.5283
ENSG00000222035	AC079354.4-203	0.00931956	26.5992	0.483456	55.0188	2854.12	0	0	3.32e-07	69.5021
ENSG00000222044	AL031587.3-202	0.0199764	87.5168	5.07775	17.2354	4381	1.08e-08	4e-07	8.18e-25	80.3901
ENSG00000001167	NFYA	365.099	4.43189	228.276	-51.5075	-82.38	0.0593409	0.372216	5.64e-100	56.2788
ENSG00000001631	KRIT1	99.7721	27.4461	116.135	-4.23139	-3.6352	0.0459461	0.334478	2.39e-10	69.7449
ENSG00000004487	AOF2	115.562	20.5887	482.137	-23.4176	-5.61291	0.0548252	0.360025	3.25e-16	67.5679
ENSG00000004766	CCDC132	48.8088	0.491955	81.1932	-165.042	-99.2139	0.0102945	0.133196	1.78e-13	41.0012
ENSG00000004864	SLC25A13	69.2231	10.8614	145.653	-13.4101	-6.37331	0.093826	0.432342	1.42e-10	62.87
ENSG00000004897	CDC27	104.481	0.0103913	173.953	-16740.3	-10054.7	0.0268216	0.255873	8.53e-30	3.58205
ENSG00000004975	DVL2	88.8597	16.4495	175.865	-10.6912	-5.40198	0.020143	0.216789	1.31e-12	65.9092
ENSG00000005007	UPF1	440.403	122.214	288.203	-2.35818	-3.60353	0.0758691	0.401543	4.67e-42	84.0567
ENSG00000005156	LIG3	87.7902	9.07003	110.449	-12.1773	-9.67916	0.03057	0.27803	2.38e-16	61.5441
ENSG00000005302	MSL3L1	432.097	0.70786	113.514	-160.362	-610.427	0.0865064	0.419407	6.69e-125	43.2465
ENSG00000005436	C2orf3	32.1509	1.10085	64.629	-58.7082	-29.2055	0.0197384	0.214495	1.12e-07	46.1847
ENSG00000005700	IBTK	73.1072	5.08479	123.811	-24.3492	-14.3776	0.0249838	0.246179	2.24e-15	57.3073
ENSG00000005812	FBXL3	356.416	8.00734	189.599	-23.6782	-44.5112	0.0387683	0.311429	4.34e-92	60.6357
ENSG00000005889	ZFX	153.506	1.39466	106.178	-76.1318	-110.066	0.0362383	0.301854	1.19e-42	47.8025
ENSG00000006114	AP1GBP1	172	3.24921	112.262	-34.5504	-52.9359	0.047079	0.338612	3.93e-45	53.9326
ENSG00000006530	AGK	81.3032	2.11184	148.274	-70.2107	-38.4987	0.0133285	0.162682	2.58e-20	50.7298
ENSG00000006576	PHTF2	122.961	1.38137	149.533	-108.249	-89.0136	0.08517	0.417831	1.33e-33	47.7397
ENSG00000006831	ADIPOR2	207.483	29.7108	287.111	-9.66351	-6.98341	0.0548729	0.360063	9.02e-33	70.3751
ENSG00000007047	MARK4	77.2979	3.32987	86.1767	-25.8799	-23.2135	0.0185015	0.205662	3.48e-18	54.1127
ENSG00000007168	PAFAH1B1	367.508	9.88308	348.946	-35.3075	-37.1856	0.0611031	0.375013	9.21e-93	62.1716
ENSG00000008282	SYPL1	170.24	93.3559	586.344	-6.28073	-1.82356	0.0885694	0.42327	7.23e-06	81.0831
ENSG00000008405	CRY1	68.3324	1.18523	87.474	-73.8035	-57.6534	0.0709946	0.394574	9.74e-18	46.6949
ENSG00000008869	HEATR5B	146.33	14.2575	117.078	-8.21166	-10.2633	0.059833	0.37345	1.25e-27	64.8643
ENSG00000009307	CSDE1	838.626	274.515	1858.12	-6.76876	-3.05494	0.0949375	0.43446	1.61e-65	92.3176
ENSG00000009335	UBE3C	166.952	23.9445	276.344	-11.541	-6.97245	0.0243351	0.242655	1.91e-26	68.6973
ENSG00000009413	REV3L	78.856	1.42642	98.62	-69.1383	-55.2826	0.0887554	0.42327	6.97e-21	47.958
ENSG00000009844	VTA1	148.733	46.5521	222.951	-4.78927	-3.19498	0.0526838	0.354211	7.63e-13	74.1345
ENSG00000010017	RANBP9	230.05	5.18333	285.96	-55.1691	-44.3827	0.0125966	0.155933	2.68e-59	57.4574
ENSG00000010244	ZNF207	264.529	9.86353	219.439	-22.2475	-26.8188	0.0259506	0.250555	1.74e-63	62.158
ENSG00000010318	PHF7	28.4931	0.962402	31.1464	-32.3632	-29.6062	0.0620773	0.377061	7.21e-07	45.2708
ENSG00000010361	FUZ	170.075	6.86646	102.369	-14.9085	-24.769	0.0329409	0.288158	5.04e-40	59.5117
ENSG00000010539	ZNF200	142.874	0.00966052	37.6591	-3898.25	-14789.4	0.049271	0.34485	5.52e-41	3.00368
ENSG00000010626	LRRC23	21.3103	0.898573	55.3385	-61.5849	-23.7157	0.0563163	0.365214	9.36e-05	44.8097
ENSG00000011021	CLCN6	68.8253	3.50885	115.557	-32.9331	-19.6147	0.0993752	0.439993	4.04e-15	54.5137
ENSG00000011114	BTBD7	78.8351	30.0831	76.5439	-2.54442	-2.62058	0.0877257	0.421272	1.01e-05	70.4733
ENSG00000011143	MKS1	19.2624	5.62363	65.4342	-11.6356	-3.42526	0.0562331	0.365144	0.0403287	58.0494
ENSG00000011243	AKAP8L	330.748	94.832	377.751	-3.98337	-3.48772	0.0843665	0.416637	1.08e-30	81.2495
ENSG00000011295	TTC19	121.382	57.9822	183.944	-3.17243	-2.09344	0.0669362	0.38683	9e-06	76.1697
ENSG00000011405	PIK3C2A	108.248	0.549315	156.179	-284.315	-197.061	0.0462118	0.335521	3.03e-29	41.6805
ENSG00000011451	WIZ	76.694	2.3933	112.54	-47.023	-32.0453	0.0133057	0.162611	3.45e-19	51.6519
ENSG00000011454	RABGAP1	110.638	21.8535	165.496	-7.57296	-5.0627	0.0402628	0.315561	1.23e-14	68.018
ENSG00000011478	QPCTL	38.4141	2.85574	96.5984	-33.8261	-13.4516	0.0967394	0.436801	9.47e-08	52.9505
ENSG00000011566	MAP4K3	32.8585	0.878268	114.597	-130.48	-37.4129	0.0735202	0.398886	5.98e-08	44.6624
ENSG00000012174	MBTPS2	9.47874	1.02676	33.5714	-32.6963	-9.23166	0.0687537	0.389927	0.0462685	45.7155
ENSG00000012211	PRICKLE3	78.0411	5.3707	61.1228	-11.3808	-14.5309	0.0841955	0.416581	1.07e-16	57.7165
ENSG00000012963	UBR7	110.453	59.5301	196.706	-3.30432	-1.85542	0.0968594	0.436801	0.000326518	76.4289
ENSG00000013561	RNF14	67.6436	23.6703	124.924	-5.27769	-2.85774	0.0692077	0.390656	1.72e-05	68.6127
ENSG00000014138	POLA2	98.8091	18.9972	226.411	-11.9181	-5.20123	0.098812	0.439534	2.12e-13	66.9759
ENSG00000014824	SLC30A9	125.119	61.5625	252.346	-4.09902	-2.03239	0.0673612	0.387534	1.47e-05	76.7562
ENSG00000014919	COX15	143.238	15.1747	179.014	-11.7968	-9.43924	0.075668	0.401331	3.62e-26	65.3171
ENSG00000015171	ZMYND11	102.313	8.48739	238.335	-28.081	-12.0547	0.0867234	0.419716	1.14e-20	61.0612
ENSG00000015479	MATR3	287.568	99.6625	656.01	-6.58231	-2.88541	0.0353744	0.298025	2.12e-21	81.7951
ENSG00000017260	ATP2C1	119.171	56.2903	281.033	-4.99256	-2.11709	0.0746096	0.39924	6.97e-06	75.886
ENSG00000018510	AGPS	78.1396	3.12777	163.956	-52.4193	-24.9825	0.077065	0.4044	1.84e-18	53.6462
ENSG00000018610	CXorf56	40.0821	1.51605	68.0391	-44.8792	-26.4385	0.0456482	0.334188	5.23e-09	48.3754
ENSG00000018699	TTC27	35.9724	4.69589	112.16	-23.8847	-7.6604	0.0253183	0.247188	4.58e-06	56.7126
ENSG00000019995	ZRANB1	287.302	1.28861	180.648	-140.188	-222.954	0.036565	0.30264	7.7e-82	47.2678
ENSG00000020426	MNAT1	19.8207	1.04422	161.908	-155.052	-18.9814	0.0396898	0.314068	0.000169198	45.8273
ENSG00000020922	MRE11A	83.1259	1.50586	73.7127	-48.9506	-55.2017	0.0447997	0.331175	7.03e-21	48.329
ENSG00000021574	SPAST	174.938	0.00726719	80.3616	-11058.1	-24072.3	0.0512915	0.350377	1.93e-50	1.35043
ENSG00000021602	KLRA1	23.3389	0.62269	23.0832	-37.0701	-37.4808	0.0596643	0.372969	2.82e-05	42.439
ENSG00000022976	ZNF839	159.075	3.23218	74.8585	-23.1604	-49.2161	0.0536346	0.356479	2.17e-41	53.8917
ENSG00000023228	NDUFS1	154.957	54.5386	302.063	-5.53851	-2.84124	0.0400458	0.314962	1.5e-11	75.5886
ENSG00000023516	AKAP11	110.009	0.00416827	135.372	-32476.8	-26392	0.089783	0.425084	2.9e-31	0.174601
ENSG00000023697	DERA	118.327	53.6201	192.447	-3.58908	-2.20676	0.0867608	0.419716	3.89e-06	75.4331
ENSG00000024048	UBR2	580.642	2.63651	139.174	-52.7872	-220.231	0.0939494	0.432342	1.7e-165	52.3639
ENSG00000025156	HSF2	52.3278	9.44834	98.8997	-10.4674	-5.53831	0.0467162	0.337014	1.03e-07	61.8442
ENSG00000025800	KPNA6	160.752	104.481	257.588	-2.46539	-1.53857	0.0856589	0.418237	0.00139448	82.3162
ENSG00000028116	VRK2	102.777	24.1207	198.963	-8.24865	-4.26097	0.0830711	0.41553	4.38e-12	68.7519
ENSG00000029363	BCLAF1	390.529	30.7874	435.024	-14.1299	-12.6847	0.0975019	0.43738	1.18e-78	70.6643
ENSG00000029364	SLC39A9	115.757	2.12119	195.074	-91.9643	-54.5718	0.0458016	0.334188	2.81e-30	50.7652
ENSG00000032742	IFT88	44.0605	0.438965	43.6939	-99.5384	-100.374	0.00758231	0.104522	4.87e-12	40.2728
ENSG00000033030	ZCCHC8	158.342	5.15834	149.442	-28.971	-30.6963	0.0162669	0.187575	9.09e-39	57.4192
ENSG00000033100	AC021097.5	324.955	10.2292	186.844	-18.2657	-31.7673	0.0735364	0.398886	1.78e-80	62.4253
ENSG00000033178	UBA6	120.529	2.10182	138.942	-66.1056	-57.3453	0.0394153	0.312827	1.03e-31	50.697
ENSG00000033867	SLC4A7	117.504	0.00519315	89.6298	-17259.2	-22626.8	0.0821501	0.413511	1.29e-33	0.417406
ENSG00000034693	PEX3	38.5307	4.38586	96.342	-21.9665	-8.78521	0.0410818	0.318279	2.36e-07	56.2024
ENSG00000035681	NSMAF	260.98	6.48461	176.743	-27.2558	-40.246	0.0298552	0.274042	5.75e-67	59.0915
ENSG00000035687	ADSS	227.7	22.948	268.058	-11.6811	-9.92245	0.0642517	0.38226	3.31e-42	68.3781
ENSG00000036054	TBC1D23	163.573	0.956575	143.527	-150.043	-170.999	0.0344846	0.295065	1.41e-45	45.2298
ENSG00000036257	CUL3	200.212	0.46116	187.613	-406.828	-434.147	0.0198527	0.215071	7.67e-58	40.592
ENSG00000036549	ZZZ3	70.0158	1.74973	167.747	-95.8703	-40.0153	0.0504321	0.348032	3.16e-17	49.3821
ENSG00000037637	FBXO42	131.591	10.7238	130.737	-12.1913	-12.271	0.0507562	0.348713	3.23e-26	62.7745
ENSG00000037749	MFAP3	71.9932	0.0113979	79.2992	-6957.35	-6316.35	0.0730559	0.398721	3.84e-20	4.39776
ENSG00000038210	PI4K2B	53.4427	0.666815	129.874	-194.768	-80.1462	0.0831682	0.415618	9.01e-14	42.8782
ENSG00000039123	SKIV2L2	114.316	11.4124	282.034	-24.7131	-10.0169	0.0150982	0.17833	1.42e-21	63.2356
ENSG00000039319	ZFYVE16	307.556	0.00563961	108.138	-19174.8	-54534.9	0.0967074	0.436801	6.1e-90	0.602919
ENSG00000040199	PHLPPL	23.5921	3.00378	47.4247	-15.7884	-7.85416	0.0566197	0.365689	0.00026198	53.3352
ENSG00000040341	STAU2	63.7797	5.86453	88.5286	-15.0956	-10.8755	0.0699334	0.392442	2.57e-12	58.3495
ENSG00000042088	TDP1	50.3785	10.721	99.7739	-9.30639	-4.69905	0.0685221	0.389387	2.14e-06	62.7718
ENSG00000042429	MED17	112.207	3.21727	140.82	-43.77	-34.8765	0.0205303	0.21946	5.64e-28	53.8562
ENSG00000047188	YTHDC2	131.469	0.85555	103.447	-120.913	-153.666	0.0140949	0.169236	3.19e-36	44.4878
ENSG00000047315	POLR2B	318.741	80.8824	448.971	-5.55091	-3.9408	0.0261102	0.251405	1.88e-33	79.558
ENSG00000048028	USP28	116.93	0.335117	145.342	-433.705	-348.922	0.0678619	0.388258	2.54e-33	38.6114
ENSG00000048991	R3HDM1	86.0833	46.4627	199.951	-4.30348	-1.85274	0.0650276	0.383514	0.00165627	74.1181
ENSG00000050393	CCDC90A	62.0089	1.59008	104.401	-65.6576	-38.9973	0.0261469	0.251438	5.34e-15	48.7082
ENSG00000050426	LETMD1	167.729	71.7495	304.466	-4.24346	-2.3377	0.063428	0.38046	2.01e-09	78.3086
ENSG00000051382	PIK3CB	171.03	21.3346	107.99	-5.06173	-8.01656	0.0941972	0.43263	3.19e-29	67.8352
ENSG00000053770	C14orf108	153.547	3.21437	157.099	-48.874	-47.769	0.0178181	0.200506	5.94e-40	53.848
ENSG00000055070	C1orf144	380.477	216.452	654.153	-3.02216	-1.75779	0.074063	0.398976	6.92e-11	90.1705
ENSG00000055147	FAM114A2	76.2651	1.99288	76.1121	-38.192	-38.2687	0.0246725	0.244115	6.6e-19	50.3151
ENSG00000055332	EIF2AK2	241.595	13.7879	193.302	-14.0197	-17.5223	0.0963611	0.436801	3.83e-53	64.6215
ENSG00000055917	PUM2	463.348	6.74794	389.967	-57.7905	-68.6651	0.00797433	0.108599	2.97e-124	59.3834
ENSG00000056277	ZNF280C	17.8905	1.2508	47.7739	-38.1946	-14.3033	0.0662202	0.385391	0.000546266	47.0632
ENSG00000056586	RC3H2	157.321	14.1917	125.812	-8.86516	-11.0854	0.032241	0.285026	1.84e-30	64.8288
ENSG00000057663	ATG5	95.9114	22.5075	140.322	-6.23445	-4.2613	0.0642004	0.382074	4.72e-11	68.2363
ENSG00000058063	ATP11B	451.366	0.00551697	159.268	-28868.7	-81814.2	0.0994073	0.440013	1.29e-132	0.540172
ENSG00000058673	ZC3H11A	301.171	17.9877	250.372	-13.9191	-16.7432	0.0411849	0.318458	1.39e-65	66.5721
ENSG00000058729	RIOK2	55.4605	26.8848	118.861	-4.42112	-2.06289	0.056917	0.366354	0.00501745	69.5867
ENSG00000059758	PCTK2	163.299	0.00879387	132.98	-15122	-18569.7	0.0542594	0.357749	6.86e-47	2.36257
ENSG00000060237	WNK1	436.582	118.153	434.4	-3.6766	-3.69506	0.0843837	0.416637	6.42e-43	83.683
ENSG00000060339	CCAR1	216.998	122.961	425.051	-3.45679	-1.76477	0.0813416	0.412025	1.21e-06	84.1249
ENSG00000061987	MON2	150.494	1.90417	90.1485	-47.3427	-79.0341	0.0240499	0.241191	2.26e-40	49.9905
ENSG00000062485	CS	231.58	59.9059	511.716	-8.542	-3.86573	0.0480584	0.341752	4.14e-24	76.4889
ENSG00000063046	EIF4B	291.013	84.7346	495.067	-5.84256	-3.43441	0.062017	0.377038	1.42e-26	80.0464
ENSG00000063169	GLTSCR1	124.151	0.887801	45.6338	-51.4009	-139.842	0.0306275	0.278039	6.82e-34	44.7306
ENSG00000063244	U2AF2	442.557	9.00951	635.992	-70.5912	-49.1211	0.0202736	0.217663	1.15e-115	61.4977
ENSG00000063601	MTMR1	162.388	0.592498	104.431	-176.256	-274.073	0.0525433	0.354012	5.41e-45	42.1389
ENSG00000064313	TAF2	102.98	1.93425	167.466	-86.5795	-53.2404	0.0328563	0.287796	1.48e-26	50.0996
ENSG00000064419	TNPO3	233.699	45.4903	272.224	-5.98422	-5.13733	0.0468457	0.337546	6.77e-31	73.9299
ENSG00000064703	DDX20	56.9867	0.352988	120.025	-340.027	-161.441	0.0715086	0.395198	8.77e-16	38.9224
ENSG00000064726	BTBD1	203.419	54.6109	355.864	-6.51634	-3.72488	0.0294885	0.271586	1.87e-20	75.6022
ENSG00000064995	TAF11	189.59	52.1119	267.577	-5.13466	-3.63814	0.0350317	0.296702	8.07e-19	75.163
ENSG00000065029	ZNF76	114.946	41.8504	162.152	-3.87456	-2.7466	0.0683071	0.389387	1.94e-08	73.2069
ENSG00000065060	UHRF1BP1	34.7179	0.00424108	80.7666	-19043.9	-8186.11	0.0507007	0.348713	1.82e-09	0.196426
ENSG00000065135	GNAI3	540.972	113.705	394.034	-3.46542	-4.75769	0.0842721	0.416581	5.18e-66	83.2601
ENSG00000065243	PKN2	485.949	3.06026	174.777	-57.1117	-158.793	0.0990037	0.439993	2.6e-137	53.4743
ENSG00000065427	KARS	282.618	167.855	760.355	-4.52982	-1.6837	0.0380744	0.308248	2.18e-07	87.5569
ENSG00000065457	ADAT1	115.166	11.3833	120.249	-10.5636	-10.1171	0.0221521	0.231068	7.9e-22	63.2192
ENSG00000065526	SPEN	359.351	32.802	219.585	-6.69427	-10.9552	0.0745239	0.398976	1.1e-68	71.1745
ENSG00000065559	MAP2K4	321.583	11.3983	120.71	-10.5902	-28.2132	0.0373145	0.305187	1.75e-78	63.2274
ENSG00000065970	FOXJ2	185.038	3.08316	91.7371	-29.7543	-60.0159	0.0580894	0.369732	6.89e-49	53.5289
ENSG00000066027	PPP2R5A	713.112	8.00459	221.059	-27.6165	-89.0879	0.0577772	0.368678	3.63e-196	60.6329
ENSG00000066084	DIP2B	269.113	1.98029	141.992	-71.7029	-135.896	0.057993	0.369594	7.3e-75	50.266
ENSG00000066117	SMARCD1	213.015	4.1395	400.319	-96.7072	-51.4591	0.0228764	0.2347	1.13e-55	55.7632
ENSG00000066135	JMJD2A	155.245	19.6691	218.062	-11.0865	-7.89286	0.0852389	0.417831	6.36e-26	67.2296
ENSG00000066651	TRMT11	30.3568	0.0138224	86.9398	-6289.76	-2196.2	0.013477	0.164181	4.75e-08	6.40567
ENSG00000066739	C14orf103	136.498	0.0039371	79.8842	-20290.1	-34669.7	0.0472231	0.338932	3.25e-39	0.139135
ENSG00000066777	ARFGEF1	222.08	18.3527	182.56	-9.94732	-12.1007	0.0685191	0.389387	2.19e-44	66.7221
ENSG00000067225	PKM2	1188.7	742.24	4307.88	-5.80389	-1.60151	0.091294	0.428849	1.17e-23	97.8202
ENSG00000067248	DHX29	90.4529	45.3451	126.461	-2.78887	-1.99477	0.0671041	0.387154	0.000282031	73.8999
ENSG00000067365	C16orf68	127.711	39.6843	84.5015	-2.12934	-3.21818	0.0882816	0.42269	3e-11	72.7541
ENSG00000067369	TP53BP1	87.2018	24.2745	195.182	-8.04059	-3.59231	0.053908	0.357221	6.64e-09	68.801
ENSG00000067560	RHOA	3093.13	976.601	3179.6	-3.25578	-3.16724	0.0478323	0.341088	3.33e-251	98.5241
ENSG00000068097	HEATR6	48.1764	9.56135	83.1936	-8.70104	-5.03866	0.0712609	0.395198	2.17e-06	61.9315
ENSG00000068305	MEF2A	294.942	21.6837	215.437	-9.93541	-13.602	0.0656829	0.384785	1.71e-60	67.9553
ENSG00000068323	TFE3	404.418	0.401833	114.705	-285.453	-1006.43	0.0710094	0.394574	7.17e-119	39.7299
ENSG00000068354	TBC1D25	159.262	8.4197	72.7966	-8.64599	-18.9154	0.0248579	0.245299	5.34e-36	61.0067
ENSG00000068438	FTSJ1	116.985	51.4347	207.043	-4.02536	-2.27444	0.0465109	0.3368	1.3e-06	75.0457
ENSG00000068784	SRBD1	120.931	2.1522	92.1193	-42.8024	-56.1896	0.0491624	0.344676	1.03e-31	50.8716
ENSG00000068796	KIF2A	315.699	0.00804861	191.498	-23792.7	-39224	0.0324454	0.285816	2.54e-92	1.80876
ENSG00000068878	PSME4	194.819	27.6821	226.561	-8.18438	-7.03773	0.0671213	0.387154	8.04e-31	69.8131
ENSG00000068885	IFT80	68.1874	0.47906	116.455	-243.091	-142.336	0.0429636	0.325007	5.62e-19	40.843
ENSG00000068971	PPP2R5B	106.62	2.67098	91.6797	-34.3244	-39.9181	0.0753958	0.400919	1.46e-26	52.4567
ENSG00000069248	NUP133	97.635	13.5168	225.442	-16.6787	-7.22324	0.0577364	0.36854	9.91e-16	64.4742
ENSG00000069956	MAPK6	40.7661	0.270422	130.415	-482.263	-150.75	0.0652116	0.383693	3.53e-11	37.2637
ENSG00000070061	IKBKAP	103.477	6.98489	136.67	-19.5666	-14.8144	0.0150499	0.178197	5.45e-22	59.6344
ENSG00000070269	C14orf101	155.521	8.23708	82.4901	-10.0145	-18.8806	0.0490853	0.344602	3.56e-35	60.8512
ENSG00000070366	SMG6	71.5003	12.5102	126.729	-10.13	-5.71535	0.0241844	0.242033	2.93e-10	63.9094
ENSG00000070367	EXOC5	71.1433	0.978565	96.07	-98.1743	-72.7017	0.0231078	0.235938	1.36e-18	45.3826
ENSG00000070444	MNT	240.433	12.0136	99.2638	-8.26265	-20.0135	0.0436215	0.326607	9.44e-55	63.6175
ENSG00000070718	AP3M2	55.7678	2.66313	117.093	-43.9681	-20.9407	0.0708937	0.394574	1.8e-12	52.4376
ENSG00000070756	PABPC1	1532.82	596.086	2726.7	-4.57434	-2.57147	0.0493826	0.345336	3.26e-93	97.0645
ENSG00000070770	CSNK2A2	104.818	11.6245	298.457	-25.6748	-9.017	0.0476152	0.340268	1.24e-18	63.372
ENSG00000070831	CDC42	600.845	4.71187	427.876	-90.8082	-127.517	0.0696091	0.391944	5.85e-168	56.7371
ENSG00000071082	RPL31	159.933	38.8538	243.135	-6.25769	-4.11626	0.0457995	0.334188	9.48e-18	72.5767
ENSG00000071189	SNX13	134.084	0.00388367	59.8544	-15411.8	-34525.1	0.0231964	0.236313	2.49e-38	0.130951
ENSG00000071243	ING3	121.3	5.74399	75.6286	-13.1666	-21.1178	0.0887427	0.42327	1.88e-27	58.1994
ENSG00000071626	DAZAP1	255.837	153.158	528.186	-3.44864	-1.67041	0.0798044	0.409063	1.23e-06	86.5585
ENSG00000071994	PDCD2	156.293	3.35309	252.607	-75.3357	-46.6118	0.0277278	0.261396	1.58e-40	54.17
ENSG00000072062	PRKACA	666.547	19.4255	289.871	-14.9222	-34.313	0.0225396	0.232739	1.25e-167	67.1395
ENSG00000072803	FBXW11	127.791	0.516205	165.757	-321.107	-247.56	0.0184408	0.205426	4.69e-35	41.2959
ENSG00000073417	PDE8A	87.4743	2.02309	132	-65.2467	-43.2379	0.0843864	0.416637	2.71e-22	50.4215
ENSG00000073921	PICALM	1747.64	27.5021	529.728	-19.2614	-63.5457	0.0534144	0.356003	0	69.7613
ENSG00000074054	CLASP1	151.436	10.6631	184.053	-17.2607	-14.2018	0.0699663	0.392511	1.75e-31	62.7336
ENSG00000074356	C17orf85	182.722	21.6776	162.167	-7.48086	-8.42907	0.0452258	0.332645	1.5e-31	67.9525
ENSG00000074603	DPP8	185.698	15.6653	111.817	-7.13791	-11.8541	0.0266577	0.255071	1.69e-36	65.5463
ENSG00000074621	SLC24A1	22.2403	0.00699727	34.4318	-4920.74	-3178.43	0.0363182	0.302046	8.23e-06	1.1922
ENSG00000074755	ZZEF1	300.501	22.1043	123.922	-5.60624	-13.5947	0.0995623	0.440207	4.29e-62	68.1026
ENSG00000074935	TUBE1	31.6924	0.0129946	75.319	-5796.16	-2438.89	0.0387657	0.311429	1.29e-08	5.71545
ENSG00000075151	EIF4G3	200.426	40.982	249.701	-6.09294	-4.89058	0.0917704	0.429447	1.58e-25	73.0241
ENSG00000075292	ZNF638	192.496	9.94457	186.125	-18.7163	-19.3569	0.0354968	0.298321	1.88e-43	62.218
ENSG00000075303	SLC25A40	143.6	1.2864	99.5242	-77.3665	-111.629	0.066415	0.385391	1e-39	47.2541
ENSG00000075413	MARK3	409.852	91.2111	302.283	-3.31411	-4.49344	0.0347219	0.295787	3.8e-48	80.8321
ENSG00000075539	FRYL	136.749	15.7154	97.5049	-6.20442	-8.70157	0.0915675	0.429447	5.26e-24	65.5709
ENSG00000075568	TMEM131	174.285	72.281	220.554	-3.05135	-2.41121	0.0779341	0.405439	2.64e-10	78.3822
ENSG00000075711	DLG1	101.009	5.08115	194.474	-38.2737	-19.8791	0.0220785	0.230586	6.59e-23	57.3019
ENSG00000075975	MKRN2	229.367	64.5186	180.324	-2.79491	-3.55505	0.0153331	0.180398	1.01e-21	77.2228
ENSG00000076201	PTPN23	171.435	14.0425	239.241	-17.037	-12.2083	0.0171643	0.194821	2.25e-34	64.7524
ENSG00000076685	NT5C2	798.16	18.2952	433.395	-23.689	-43.6267	0.0662208	0.385391	1.02e-206	66.6976
ENSG00000076924	XAB2	218.975	44.1604	259.127	-5.86787	-4.95863	0.042028	0.321711	4.57e-28	73.668
ENSG00000076984	MAP2K7	299.54	1.40217	150.112	-107.057	-213.626	0.00584238	0.084613	1.09e-85	47.8407
ENSG00000077147	TM9SF3	333.241	133.1	580.087	-4.35827	-2.50368	0.0825367	0.414196	4.41e-20	85.0089
ENSG00000077254	USP33	225.364	39.4363	202.673	-5.13925	-5.71463	0.0446806	0.33092	7.63e-32	72.7022
ENSG00000077380	DYNC1I2	34.1365	2.01392	102.645	-50.9678	-16.9503	0.0102244	0.13258	2.01e-07	50.3888
ENSG00000077514	POLD3	94.022	18.7862	118.044	-6.28357	-5.00485	0.0649377	0.383487	2.6e-12	66.894
ENSG00000077809	GTF2I	59.0882	1.93191	170.304	-88.1532	-30.5854	0.0280666	0.263425	3.6e-14	50.0914
ENSG00000078043	PIAS2	72.8274	9.17378	127.253	-13.8714	-7.93865	0.0649128	0.383487	1.23e-12	61.6287
ENSG00000078142	PIK3C3	159.298	3.19877	143.345	-44.8123	-49.7998	0.0457856	0.334188	2.17e-41	53.8098
ENSG00000078369	GNB1	1233.86	804.021	1692.22	-2.10469	-1.53462	0.0833856	0.415904	7.44e-21	98.0467
ENSG00000078487	ZCWPW1	150.46	1.57166	35.3089	-22.4661	-95.7337	0.096605	0.436801	2.26e-40	48.6209
ENSG00000078674	PCM1	177.712	37.395	238.576	-6.37989	-4.75231	0.068308	0.389387	2.31e-22	72.2548
ENSG00000078747	ITCH	315.475	12.2816	180.53	-14.6992	-25.6867	0.0311516	0.279781	1.1e-75	63.7757
ENSG00000078795	PKD2L2	50.4357	0.552771	27.1461	-49.1092	-91.2417	0.0691048	0.390305	6.25e-13	41.7187
ENSG00000078967	UBE2D4	53.3034	0.0175121	114.554	-6541.45	-3043.81	0.0734766	0.398886	1.26e-14	9.26204
ENSG00000079134	THOC1	99.9478	44.7624	189.279	-4.22854	-2.23285	0.0792648	0.408391	1.81e-05	73.7853
ENSG00000079313	REXO1	201.366	33.8491	133.436	-3.94208	-5.94894	0.0428438	0.324613	6.16e-29	71.4309
ENSG00000079387	SENP1	64.1516	24.7249	110.598	-4.47315	-2.59461	0.0929895	0.431107	0.000136706	68.9401
ENSG00000079432	CIC	433.566	6.4619	309.871	-47.9536	-67.0958	0.0688966	0.389927	3.2e-117	59.067
ENSG00000079974	RABL2B	23.1923	1.62934	26.9436	-16.5365	-14.2342	0.00805712	0.109649	0.00012679	48.8801
ENSG00000080200	CRYBG3	50.7312	1.10449	65.3581	-59.1747	-45.9316	0.0948011	0.434156	6.25e-13	46.2065
ENSG00000080371	RAB21	342.687	1.25925	224.089	-177.954	-272.135	0.0205478	0.21946	1.94e-98	47.1123
ENSG00000080603	SRCAP	345.948	88.1429	286.43	-3.24961	-3.92486	0.0538069	0.357006	3.62e-36	80.4638
ENSG00000080802	CNOT4	66.7614	0.0898467	72.1478	-803.009	-743.059	0.00480859	0.0716431	1.1e-18	28.3863
ENSG00000081014	AP4E1	43.3269	0.00591476	45.0077	-7609.39	-7325.23	0.0251294	0.246726	9.43e-12	0.701132
ENSG00000081386	ZNF510	27.0555	0.00678278	44.2654	-6526.15	-3988.86	0.0230257	0.235351	3.32e-07	1.09126
ENSG00000081791	KIAA0141	251.083	102.154	237.405	-2.324	-2.45789	0.0520402	0.352979	6.26e-15	82.0652
ENSG00000082068	WDR70	77.213	10.2929	159.518	-15.4978	-7.50155	0.0130322	0.160084	5.19e-13	62.469
ENSG00000082153	BZW1	122.089	28.9701	204.555	-7.0609	-4.21431	0.058146	0.369806	5.65e-14	70.176
ENSG00000082212	ME2	307.347	11.9064	277.047	-23.2687	-25.8136	0.0738086	0.398976	3.73e-73	63.5493
ENSG00000082269	FAM135A	20.883	0.00596932	51.2606	-8587.35	-3498.39	0.0616864	0.37634	1.55e-05	0.720229
ENSG00000082701	GSK3B	310.945	4.93522	187.828	-38.0586	-63.0053	0.0245639	0.243371	9.66e-83	57.0809
ENSG00000083093	PALB2	23.3964	7.42085	70.2178	-9.46223	-3.15279	0.0477561	0.340942	0.0152744	60.0791
ENSG00000083097	DOPEY1	61.8118	0.00504673	65.2594	-12931	-12247.9	0.0598252	0.37345	3.12e-17	0.373755
ENSG00000083099	LYRM2	36.7026	3.48425	84.1446	-24.15	-10.5339	0.0387928	0.311496	1.71e-07	54.4619
ENSG00000083312	TNPO1	163.055	1.16717	159.393	-136.563	-139.701	0.0324338	0.285816	2.76e-45	46.5939
ENSG00000083520	DIS3	90.9263	0.00547063	116.437	-21284	-16620.8	0.00493357	0.0732775	1.09e-25	0.523803
ENSG00000083535	PIBF1	50.2664	9.18134	80.2893	-8.74483	-5.47484	0.0466797	0.336957	2.88e-07	61.6342
ENSG00000083642	PDS5B	140.35	0.66857	136.817	-204.641	-209.926	0.0380345	0.308247	1.47e-38	42.8946
ENSG00000083750	RRAGB	59.4935	2.27038	91.8535	-40.4573	-26.2042	0.063824	0.381753	1.91e-14	51.2645
ENSG00000083844	ZNF264	80.2438	1.45987	43.6635	-29.9092	-54.9665	0.0100668	0.131135	3.6e-21	48.1162
ENSG00000083896	YTHDC1	249.729	46.8327	188.558	-4.0262	-5.33237	0.0925225	0.430298	1.73e-33	74.1891
ENSG00000084693	AGBL5	163.013	35.0234	197.862	-5.64943	-4.65441	0.0699321	0.392442	4.94e-20	71.7065
ENSG00000085274	MYNN	89.0024	15.1524	97.8666	-6.45882	-5.87382	0.0291984	0.270212	4.18e-13	65.3062
ENSG00000085365	SCAMP1	71.2286	1.26778	102.552	-80.8905	-56.1836	0.0611684	0.375013	1.36e-18	47.1586
ENSG00000085382	HACE1	21.2557	0.00569357	38.201	-6709.5	-3733.28	0.0337512	0.291132	1.55e-05	0.61656
ENSG00000085449	WDFY1	217.402	3.46312	204.602	-59.0801	-62.7763	0.0593604	0.372216	3.64e-58	54.4155
ENSG00000085511	MAP3K4	60.5939	0.694567	96.1388	-138.416	-87.2399	0.0227073	0.233631	9.5e-16	43.1319
ENSG00000085719	CPNE3	229.161	30.7801	398.555	-12.9484	-7.44509	0.0742225	0.398976	3.11e-37	70.6616
ENSG00000085721	RRN3	55.7189	0.00939934	144.745	-15399.5	-5927.96	0.0112501	0.142484	1.71e-15	2.8018
ENSG00000086102	NFX1	91.7491	38.2587	164.018	-4.28707	-2.39812	0.0571091	0.366488	8.13e-06	72.4485
ENSG00000086200	IPO11	27.8956	2.52288	99.4646	-39.4251	-11.057	0.0652128	0.383693	2.93e-05	52.0366
ENSG00000086589	RBM22	510.671	42.0887	434.818	-10.331	-12.1332	0.020229	0.217549	1.4e-101	73.2533
ENSG00000086758	HUWE1	204.784	76.4449	467.36	-6.11369	-2.67885	0.0789858	0.408046	3.74e-14	78.9633
ENSG00000086848	ALG9	22.6613	5.84327	60.8225	-10.409	-3.87818	0.00913682	0.121666	0.0075377	58.3222
ENSG00000087053	MTMR2	37.5507	0.00782394	146.806	-18763.6	-4799.47	0.0551412	0.360987	2.54e-10	1.67235
ENSG00000087088	BAX	301.07	3.92665	333.61	-84.9604	-76.6735	0.0988103	0.439534	3.09e-81	55.3676
ENSG00000087095	NLK	70.4658	8.28331	111.466	-13.4567	-8.50697	0.0984293	0.439059	9.23e-13	60.8894
ENSG00000087152	ATXN7L3	398.468	11.8981	238.392	-20.0361	-33.49	0.00731655	0.101671	3.06e-99	63.5439
ENSG00000087206	UIMC1	394.75	30.5323	178.489	-5.8459	-12.9289	0.0976623	0.437438	1.03e-79	70.5934
ENSG00000087263	OGFOD1	82.7155	28.2212	212.222	-7.51996	-2.93097	0.0277905	0.261766	6.45e-07	69.9659
ENSG00000087470	DNM1L	144.316	56.35	308.046	-5.46665	-2.56107	0.0661845	0.385391	1.64e-09	75.8969
ENSG00000088038	CNOT3	262.747	3.75149	183.307	-48.8624	-70.038	0.0148432	0.176343	3.65e-70	55.0239
ENSG00000088205	DDX18	119.257	48.9004	259.679	-5.31038	-2.43877	0.0582432	0.369806	2.4e-07	74.5819
ENSG00000088247	KHSRP	207.54	5.75172	599.976	-104.312	-36.0832	0.027653	0.260948	8.3e-52	58.2103
ENSG00000088812	ATRN	55.8958	0.00474194	144.636	-30501.4	-11787.5	0.0684341	0.389387	1.71e-15	0.305552
ENSG00000088832	FKBP1A	809.843	321.181	696.841	-2.16962	-2.52145	0.0882203	0.42269	3.62e-48	93.5725
ENSG00000088888	RP11-119B16.1	214.358	10.0107	259.727	-25.945	-21.413	0.0399275	0.314356	3.04e-49	62.2671
ENSG00000089050	RBBP9	27.572	0.00917412	100.733	-10980.2	-3005.41	0.0804537	0.410298	1.74e-07	2.62174
ENSG00000089094	FBXL10	157.81	23.4676	153.667	-6.54805	-6.72457	0.0959934	0.43648	7.09e-25	68.5473
ENSG00000089234	BRAP	154.75	13.6921	130.94	-9.56322	-11.3022	0.0184712	0.205444	6.03e-30	64.5696
ENSG00000089335	ZNF302	49.3172	0.0172741	118.168	-6840.74	-2854.98	0.0912555	0.428773	1.78e-13	9.07652
ENSG00000089597	GANAB	440.623	62.497	1349.88	-21.5992	-7.0503	0.0762358	0.402817	5.98e-70	76.9036
ENSG00000089902	RCOR1	370.127	5.98175	156.274	-26.125	-61.8759	0.0516337	0.351744	1.58e-98	58.4968
ENSG00000090060	PAPOLA	596.975	170.124	678.036	-3.98554	-3.50906	0.0543762	0.358058	3.3e-55	87.7043
ENSG00000090061	CCNK	352.333	13.7214	319	-23.2484	-25.6776	0.00832234	0.112065	1.14e-83	64.586
ENSG00000090432	MUL1	126.104	24.6446	164.843	-6.6888	-5.11691	0.0675092	0.387782	1.57e-16	68.9156
ENSG00000090447	TFAP4	17.7847	4.3369	31.8022	-7.33294	-4.10078	0.0724933	0.397273	0.0144303	56.1179
ENSG00000090565	RAB11FIP3	70.0931	9.17781	116.561	-12.7003	-7.63724	0.0623433	0.377108	6.54e-12	61.6314
ENSG00000090612	ZNF10	11.3601	0.00825012	38.1678	-4626.34	-1376.96	0.0663712	0.385391	0.00765289	1.94789
ENSG00000090857	PDPR	128.816	0.821688	146.917	-178.799	-156.77	0.0564569	0.365502	2.4e-35	44.2232
ENSG00000090905	TNRC6A	105.852	7.19667	175.402	-24.3727	-14.7084	0.0159635	0.185066	1.6e-22	59.8554
ENSG00000090989	EXOC1	227.341	10.7358	163.685	-15.2466	-21.1759	0.012172	0.151828	7.38e-52	62.7827
ENSG00000091009	RBM27	97.5373	28.9202	142.91	-4.94152	-3.37264	0.0892904	0.424008	2.74e-09	70.1623
ENSG00000091157	WDR7	65.8525	0.833257	57.6017	-69.1283	-79.0302	0.0308465	0.278738	3.62e-17	44.3159
ENSG00000092140	KIAA1333	58.8394	4.23503	65.0249	-15.3541	-13.8935	0.0804675	0.410298	1.81e-12	55.9323
ENSG00000092199	HNRNPC	364.379	154.146	378.505	-2.4555	-2.36386	0.0594828	0.372216	7.07e-20	86.6294
ENSG00000092439	TRPM7	136.956	30.5227	154.354	-5.057	-4.48703	0.0627042	0.378376	2.96e-16	70.5906
ENSG00000092847	EIF2C1	177.753	2.6202	125.881	-48.0426	-67.8394	0.0971917	0.437046	7.28e-47	52.3203
ENSG00000093000	NUP50	358.513	13.1153	140.735	-10.7306	-27.3356	0.0430387	0.325007	9.92e-87	64.2504
ENSG00000093144	ECHDC1	253.327	29.0667	204.167	-7.0241	-8.71537	0.0360862	0.301404	2.03e-44	70.2032
ENSG00000093183	SEC22C	92.5675	56.8304	161.759	-2.84636	-1.62884	0.0470206	0.338319	0.00973341	75.9787
ENSG00000095139	ARCN1	339.613	60.4945	561.391	-9.28004	-5.61395	0.0254837	0.24806	2.67e-47	76.5816
ENSG00000095319	NUP188	111.234	45.9907	309.601	-6.73181	-2.41861	0.0539455	0.357221	7.79e-07	74.0281
ENSG00000095564	BTAF1	257.141	6.71548	232.761	-34.6603	-38.2908	0.078188	0.406009	1.33e-64	59.348
ENSG00000095951	HIVEP1	108.549	0.00439869	78.5881	-17866.3	-24677.7	0.0591798	0.372216	5.71e-31	0.237348
ENSG00000096401	CDC5L	137.443	10.7312	155.551	-14.4953	-12.8078	0.0269296	0.256521	8.72e-28	62.78
ENSG00000096654	ZNF184	21.2484	0.0108652	54.8059	-5044.17	-1955.64	0.0798287	0.409063	1.55e-05	3.95308
ENSG00000096746	HNRNPH3	686.981	15.8189	830.805	-52.5197	-43.4278	0.0367144	0.302755	3.57e-177	65.6172
ENSG00000096872	IFT74	16.994	4.63181	71.6258	-15.4639	-3.66897	0.0608276	0.374523	0.0466252	56.6116
ENSG00000097033	SH3GLB1	517.008	27.9408	211.504	-7.5697	-18.5037	0.0744854	0.398976	1.73e-115	69.8895
ENSG00000099364	FBXL19	67.1573	0.368662	103.94	-281.938	-182.165	0.0250601	0.246572	1.1e-18	39.1979
ENSG00000099381	SETD1A	91.7683	28.3668	136.748	-4.82071	-3.23506	0.0709965	0.394574	1.65e-08	70.0068
ENSG00000099821	POLRMT	46.8724	4.77374	65.6651	-13.7555	-9.81879	0.0604359	0.374165	1.04e-08	56.8354
ENSG00000099904	ZDHHC8	89.6902	5.79189	116.278	-20.0761	-15.4855	0.0417124	0.320703	4.43e-19	58.2622
ENSG00000099956	SMARCB1	182.394	70.688	696.106	-9.84759	-2.58027	0.0505304	0.348032	9.2e-12	78.1503
ENSG00000099968	BCL2L13	125.356	65.0611	144.209	-2.21652	-1.92674	0.0540256	0.357221	4.73e-05	77.3073
ENSG00000099972	AC016026.15	39.4837	11.5086	139.392	-12.112	-3.43081	0.0969472	0.436889	0.000435123	63.2983
ENSG00000099995	SF3A1	491.016	36.4332	408.123	-11.202	-13.4772	0.00565821	0.0823813	3.44e-101	72.0393
ENSG00000099999	RNF215	27.1027	1.98517	62.3554	-31.4106	-13.6526	0.0525888	0.35407	1.27e-05	50.2851
ENSG00000100014	SPECC1L	101.831	17.9436	179.977	-10.0301	-5.67505	0.0117757	0.147678	1.52e-14	66.5557
ENSG00000100023	PPIL2	205.203	94.1307	200.837	-2.13359	-2.17998	0.0964186	0.436801	4.84e-10	81.1704
ENSG00000100029	PES1	85.7348	43.045	265.755	-6.17389	-1.99175	0.0646074	0.383255	0.000533623	73.447
ENSG00000100084	HIRA	232.595	1.63069	159.347	-97.7174	-142.636	0.0114835	0.144771	2.74e-64	48.8856
ENSG00000100105	PATZ1	82.8434	16.8124	148.589	-8.83805	-4.92752	0.0410038	0.318061	7.87e-11	66.0701
ENSG00000100129	EIF3EIP	511.169	200.803	1179.99	-5.87635	-2.54562	0.0422523	0.322378	4.33e-31	89.4285
ENSG00000100147	CCDC134	43.1118	6.09197	47.953	-7.87151	-7.07682	0.0859095	0.418631	3.6e-07	58.6305
ENSG00000100221	JOSD1	262.587	48.1014	283.367	-5.89102	-5.45902	0.0260089	0.250866	6.56e-36	74.4346
ENSG00000100226	GTPBP1	401.194	39.9198	243.311	-6.09499	-10.05	0.0809367	0.410796	2.23e-74	72.8032
ENSG00000100227	POLDIP3	289.783	163.976	374.487	-2.28379	-1.76722	0.056849	0.366151	1.23e-08	87.3032
ENSG00000100239	SAPS2	305.054	72.0134	199.019	-2.76364	-4.23607	0.0940691	0.432455	3.55e-34	78.344
ENSG00000100241	SBF1	309.348	11.9496	297.146	-24.8665	-25.8877	0.0548727	0.360063	1.02e-73	63.5766
ENSG00000100324	MAP3K7IP1	81.9907	1.72664	106.268	-61.546	-47.4858	0.0121625	0.151828	1.35e-20	49.292
ENSG00000100335	SMCR7L	68.5722	9.36916	124.816	-13.322	-7.31892	0.0271179	0.2578	1.14e-11	61.7815
ENSG00000100372	SLC25A17	35.7808	6.37624	106.664	-16.7283	-5.61158	0.019114	0.210536	1.45e-05	58.9688
ENSG00000100379	KCTD17	67.7436	2.18846	70.6491	-32.2826	-30.955	0.0603446	0.374165	1.15e-16	50.9971
ENSG00000100393	EP300	507.907	33.8145	320.743	-9.48536	-15.0204	0.0632423	0.379791	1.7e-107	71.4227
ENSG00000100403	ZC3H7B	109.578	8.64496	281.462	-32.5579	-12.6754	0.0551364	0.360987	5.34e-22	61.1977
ENSG00000100410	PHF5A	169.732	6.53322	257.616	-39.4317	-25.9799	0.0102435	0.132715	5.04e-40	59.1434
ENSG00000100425	BRD1	180.078	22.3508	144.521	-6.46603	-8.05687	0.0862895	0.419349	8.28e-31	68.1844
ENSG00000100461	RBM23	608.565	133.253	314.612	-2.36102	-4.567	0.0792728	0.408391	3.76e-72	85.0225
ENSG00000100478	AP4S1	14.5769	2.76184	27.1787	-9.84077	-5.27798	0.0949173	0.43446	0.0251748	52.7077
ENSG00000100519	PSMC6	146.58	15.0548	136.562	-9.071	-9.73646	0.031114	0.279574	3.52e-27	65.2626
ENSG00000100522	GNPNAT1	23.5272	0.81544	143.045	-175.421	-28.8521	0.0968528	0.436801	1.54e-05	44.1768
ENSG00000100523	DDHD1	66.0043	10.8479	78.9678	-7.27953	-6.08451	0.0828307	0.414907	6.89e-10	62.8618
ENSG00000100575	TIMM9	59.5301	0.847835	234.857	-277.008	-70.2142	0.0331319	0.288906	1.82e-15	44.4278
ENSG00000100578	KIAA0586	52.6431	0.746849	59.1396	-79.1854	-70.4869	0.0269061	0.256424	1.72e-13	43.593
ENSG00000100596	SPTLC2	216.261	8.44373	148.855	-17.6291	-25.612	0.0426092	0.32433	7.48e-52	61.0258
ENSG00000100601	ALKBH1	38.9222	10.5566	69.5848	-6.59161	-3.68701	0.0505782	0.348168	0.00032091	62.6627
ENSG00000100603	SNW1	256.955	114.256	293.172	-2.56591	-2.24893	0.0396441	0.313992	3.7e-13	83.312
ENSG00000100796	SMEK1	400.463	22.2095	363.647	-16.3735	-18.0312	0.0699083	0.392442	2.96e-89	68.138
ENSG00000100813	ACIN1	506.778	193.531	526.135	-2.71862	-2.61859	0.0972609	0.437046	3.3e-32	89.0547
ENSG00000100815	TRIP11	76.4236	11.5421	86.0577	-7.456	-6.6213	0.0734582	0.398886	6.71e-12	63.3201
ENSG00000100852	ARHGAP5	36.24	2.46439	111.72	-45.3337	-14.7055	0.0997037	0.440207	5.99e-08	51.8701
ENSG00000100888	CHD8	231.685	100.656	237.788	-2.36237	-2.30174	0.0747724	0.399446	2.31e-12	81.9015
ENSG00000100897	WDR23	271.067	92.9471	210.349	-2.2631	-2.91636	0.0831008	0.41553	1.71e-20	81.0367
ENSG00000101126	ADNP	230.513	40.1441	340.592	-8.48424	-5.74213	0.0314323	0.280332	1.06e-32	72.8495
ENSG00000101152	DNAJC5	505.75	72.3651	249.667	-3.4501	-6.98886	0.0742727	0.398976	1.09e-79	78.3931
ENSG00000101216	GMEB2	142.586	13.5427	81.5283	-6.02008	-10.5286	0.0356019	0.298891	7.33e-27	64.4878
ENSG00000101343	CRNKL1	157.975	13.11	110.747	-8.44753	-12.0499	0.0298405	0.274038	1.76e-31	64.2477
ENSG00000101346	POFUT1	66.4929	2.74237	168.379	-61.3991	-24.2465	0.0407228	0.316833	1.92e-15	52.6586
ENSG00000101350	KIF3B	102.365	20.3657	176.102	-8.64699	-5.02635	0.0391158	0.312394	1.36e-13	67.4887
ENSG00000101407	KIAA0406	76.5872	7.74125	143.65	-18.5565	-9.89339	0.0154474	0.181053	2.98e-14	60.3874
ENSG00000101442	ACTR5	52.4587	11.9628	68.4914	-5.72538	-4.38516	0.0443546	0.329779	1.29e-06	63.5848
ENSG00000101452	DHX35	37.6682	3.23482	80.4454	-24.8685	-11.6446	0.00439843	0.0662008	9.47e-08	53.8971
ENSG00000101557	USP14	78.7337	26.8164	265.59	-9.90403	-2.93603	0.0890444	0.423574	1.62e-06	69.5676
ENSG00000101574	METTL4	139.889	0.574411	55.6749	-96.9252	-243.535	0.0451602	0.332545	1.47e-38	41.9506
ENSG00000101639	CEP192	134.455	2.97598	119.586	-40.1837	-45.1802	0.0523732	0.353732	1.65e-34	53.2615
ENSG00000101654	RNMT	83.7233	9.96127	151.286	-15.1875	-8.40488	0.0216483	0.227849	1.03e-14	62.2316
ENSG00000101751	POLI	70.6491	4.85015	49.3151	-10.1677	-14.5664	0.0805617	0.410298	7.53e-15	56.9554
ENSG00000101752	MIB1	120.741	0.00433651	129.371	-29833	-27843	0.0721982	0.396392	1.69e-34	0.218251
ENSG00000101844	ATG4A	51.9368	3.56134	72.6016	-20.386	-14.5835	0.0769664	0.404226	1.21e-10	54.6283
ENSG00000101901	CXorf45	124.475	7.06019	108.722	-15.3993	-17.6305	0.0208488	0.221728	1.23e-27	59.7135
ENSG00000101966	XIAP	168.777	4.39656	100.305	-22.8143	-38.3884	0.0178069	0.200498	4.91e-43	56.2215
ENSG00000101972	STAG2	514.911	4.93368	289.499	-58.678	-104.366	0.025251	0.247161	1.46e-142	57.0782
ENSG00000101974	ATP11C	57.4289	0.503903	66.1584	-131.292	-113.968	0.072022	0.395708	6.69e-15	41.154
ENSG00000102081	FMR1	294.503	21.2356	180.446	-8.49734	-13.8683	0.0408782	0.317344	2.51e-61	67.7998
ENSG00000102119	EMD	307.835	4.26811	396.736	-92.9535	-72.1246	0.0606205	0.374165	2.79e-83	55.9924
ENSG00000102225	PCTK1	174.741	54.0139	378.414	-7.00587	-3.23512	0.0489642	0.344602	2.48e-15	75.4986
ENSG00000102543	CDADC1	60.4058	5.47786	28.7217	-5.24324	-11.0273	0.0496616	0.346025	5.44e-12	57.8584
ENSG00000102699	PARP4	340.438	37.7387	238.434	-6.31802	-9.02093	0.0567535	0.366044	1.72e-60	72.3312
ENSG00000102710	FAM48A	403.261	68.2976	244.116	-3.5743	-5.90446	0.0431087	0.325007	1.38e-57	77.8038
ENSG00000102753	KPNA3	105.932	12.4797	194.753	-15.6055	-8.48834	0.0272597	0.258637	6.98e-19	63.8903
ENSG00000102763	KIAA0564	41.4977	0.243497	55.4338	-227.657	-170.424	0.0236597	0.239154	1.82e-11	36.5653
ENSG00000102786	INTS6	118.153	0.409243	49.6075	-121.218	-288.711	0.0229835	0.235296	1.29e-33	39.8418
ENSG00000102893	PHKB	194.225	27.6186	231.882	-8.39587	-7.03241	0.0307693	0.278565	1.39e-30	69.794
ENSG00000102898	NUTF2	209.369	135.176	737.893	-5.45877	-1.54886	0.0576187	0.368163	0.000207919	85.1807
ENSG00000102908	NFAT5	297.361	0.56282	176.048	-312.796	-528.341	0.0729311	0.39842	8.43e-85	41.8306
ENSG00000102910	LONP2	171.476	23.2937	220.774	-9.47786	-7.36148	0.0263458	0.252843	3.1e-28	68.4927
ENSG00000102921	N4BP1	505.983	12.0984	117.738	-9.73169	-41.8222	0.0591706	0.372216	5.39e-130	63.6666
ENSG00000102978	POLR2C	311.067	131.309	407.452	-3.103	-2.36897	0.0248471	0.245299	3.08e-17	84.8561
ENSG00000103037	SETD6	122.573	3.64981	123.827	-33.927	-33.5834	0.0183405	0.204703	5.43e-30	54.8138
ENSG00000103064	SLC7A6	236.915	9.60461	222.099	-23.1242	-24.6667	0.0604836	0.374165	1.23e-55	61.9643
ENSG00000103160	HSDL1	115.854	1.12374	116.429	-103.609	-103.097	0.0986642	0.439463	1.45e-31	46.3293
ENSG00000103248	MTHFSD	68.1383	7.4288	68.4875	-9.21919	-9.17219	0.0140762	0.169223	1.18e-12	60.0873
ENSG00000103479	RBL2	703.002	18.0149	279.249	-15.501	-39.0234	0.0254981	0.24806	3.09e-179	66.583
ENSG00000103495	MAZ	458.314	277.267	736.741	-2.65715	-1.65297	0.0929686	0.431107	9.3e-11	92.4049
ENSG00000103540	AC012621.8	79.7419	5.08656	95.2981	-18.7353	-15.677	0.0487116	0.344031	3.12e-17	57.3101
ENSG00000104131	EIF3S1	146.111	0.696525	253.596	-364.087	-209.772	0.00331488	0.052058	2.6e-40	43.1483
ENSG00000104133	SPG11	349.148	14.5929	178.074	-12.2028	-23.9259	0.0466368	0.336957	8.97e-82	65.0361
ENSG00000104221	BRF2	62.122	14.4492	80.1812	-5.54918	-4.29934	0.0357408	0.299533	1.14e-07	64.9625
ENSG00000104299	INTS9	82.312	34.0521	122.632	-3.60131	-2.41724	0.0757669	0.401344	3.11e-05	71.48
ENSG00000104312	RIPK2	114.256	33.5048	169.36	-5.05478	-3.41015	0.0946863	0.433985	1.31e-10	71.3463
ENSG00000104331	IMPAD1	98.5509	3.29683	213.534	-64.7696	-29.8926	0.0848708	0.417186	2.59e-24	54.039
ENSG00000104408	EIF3E	494.083	96.6386	1649.42	-17.0679	-5.11269	0.0622231	0.377095	1.28e-63	81.4541
ENSG00000104442	ARMC1	66.9123	16.8046	202.532	-12.0522	-3.98178	0.0637794	0.381701	1.6e-07	66.0674
ENSG00000104472	CHRAC1	209.614	33.7674	255.374	-7.56273	-6.20759	0.0673297	0.387534	5.16e-31	71.4118
ENSG00000104497	SNX16	56.7616	0.0101918	43.8686	-4304.32	-5569.36	0.0640566	0.382068	8.77e-16	3.42382
ENSG00000104517	UBR5	248.924	3.85089	332.811	-86.4246	-64.6407	0.0621258	0.377061	4.26e-66	55.2176
ENSG00000104626	THEX1	93.9755	2.09453	79.7815	-38.0905	-44.8672	0.0891301	0.423666	5.37e-24	50.6698
ENSG00000104643	MTMR9	63.3511	3.59453	54.305	-15.1077	-17.6243	0.0525626	0.354018	1.6e-13	54.6965
ENSG00000104687	GSR	298.613	7.72534	302.495	-39.1562	-38.6537	0.0822492	0.413511	2.05e-75	60.3738
ENSG00000104756	KCTD9	61.1768	0.155521	49.6423	-319.201	-393.368	0.0839627	0.416581	6.09e-17	32.9314
ENSG00000104812	GYS1	172.619	72.3209	223.174	-3.08588	-2.38685	0.0687779	0.389927	3.72e-10	78.3877
ENSG00000104824	HNRNPL	349.038	35.184	575.059	-16.3443	-9.92035	0.0232061	0.236313	1.26e-64	71.7446
ENSG00000104859	SFRS16	375.583	18.0796	209.289	-11.576	-20.7739	0.0391242	0.312394	3.04e-86	66.6103
ENSG00000104866	LRRC68	63.8969	1.73149	143.116	-82.6546	-36.9028	0.0437627	0.327032	1.49e-15	49.3111
ENSG00000104885	DOT1L	105.116	17.525	130.582	-7.45119	-5.99806	0.0719367	0.395535	3.19e-15	66.3811
ENSG00000104897	SF3A2	368.236	22.9728	662.892	-28.8556	-16.0292	0.047224	0.338932	2.68e-79	68.3863
ENSG00000104964	AES	764.67	401.544	1353.67	-3.37115	-1.90433	0.0950676	0.434546	7.64e-26	95.1057
ENSG00000105085	MED26	80.653	3.33398	70.5224	-21.1526	-24.1912	0.0570374	0.366419	2.73e-19	54.1236
ENSG00000105136	ZNF419	19.0413	0.339348	35.6721	-105.119	-56.1114	0.00645491	0.0918878	5.51e-05	38.6905
ENSG00000105216	LSM14A	499.52	155.483	481.196	-3.09485	-3.21271	0.0772186	0.4044	3.77e-42	86.7221
ENSG00000105221	AKT2	303.684	55.2792	280.709	-5.07803	-5.49364	0.0183125	0.204628	1.15e-41	75.7195
ENSG00000105229	PIAS4	119.656	27.9153	90.9161	-3.25686	-4.28641	0.0613868	0.375468	5.76e-14	69.8813
ENSG00000105298	C19orf29	80.3508	21.6016	94.5557	-4.37726	-3.71968	0.0347232	0.295787	2.92e-08	67.9252
ENSG00000105323	HNRNPUL1	593.458	308.235	986.088	-3.19915	-1.92535	0.0457769	0.334188	5.84e-21	93.2588
ENSG00000105497	ZNF175	23.8816	0.0093269	38.4533	-4122.84	-2560.51	0.0765379	0.403412	2.29e-06	2.74178
ENSG00000105722	ERF	377.525	2.09618	209.151	-99.7771	-180.102	0.0286931	0.267343	4.87e-107	50.6752
ENSG00000105723	GSK3A	333.515	0.99067	228.618	-230.771	-336.656	0.00171969	0.0291299	9.05e-96	45.4672
ENSG00000105778	AVL9	190.226	0.450276	111.685	-248.036	-422.466	0.0184482	0.205426	7.04e-55	40.442
ENSG00000105793	GTPBP10	64.8663	5.34885	74.5348	-13.9347	-12.1272	0.0325387	0.285944	2.79e-13	57.6865
ENSG00000105819	PMPCB	161.605	49.2899	253.646	-5.146	-3.27867	0.0146733	0.174693	1.45e-14	74.6556
ENSG00000105865	DUS4L	15.1942	0.0133863	51.5347	-3849.8	-1135.05	0.080394	0.410298	0.00067085	6.03465
ENSG00000105879	CBLL1	231.166	0.0147951	191.672	-12955.1	-15624.5	0.0162251	0.187365	4.82e-67	7.19956
ENSG00000105887	MTPN	927.867	84.6888	686.63	-8.10768	-10.9562	0.0195089	0.213655	1.09e-177	80.0409
ENSG00000105948	TTC26	37.99	1.4402	46.1246	-32.0266	-26.3783	0.0760644	0.402243	2.57e-09	48.0262
ENSG00000105983	LMBR1	82.556	0.489233	140.368	-286.914	-168.746	0.0602841	0.374165	2.37e-23	40.9685
ENSG00000106330	MOSPD3	114.763	9.72453	103.289	-10.6215	-11.8014	0.0589137	0.371847	1.5e-22	62.0516
ENSG00000106344	RBM28	73.5704	30.685	149.751	-4.88027	-2.3976	0.0493488	0.345226	0.00010199	70.6343
ENSG00000106367	AP1S1	58.1008	0.740669	327.747	-442.502	-78.4437	0.0854503	0.417987	6.69e-15	43.5357
ENSG00000106459	NRF1	94.4271	12.799	78.7624	-6.15378	-7.37767	0.040408	0.31561	1.38e-15	64.0758
ENSG00000106524	ANKMY2	75.2375	8.07042	104.654	-12.9676	-9.32262	0.0384796	0.31015	9.39e-14	60.6984
ENSG00000106635	BCL7B	266.334	64.9524	354.373	-5.45588	-4.10045	0.0367118	0.302755	5.26e-29	77.291
ENSG00000106682	WBSCR1	276.147	158.949	438.459	-2.75849	-1.73733	0.0517625	0.351926	7.32e-08	86.9595
ENSG00000106692	FKTN	27.4559	0.00541868	56.7452	-10472.2	-5066.9	0.0319632	0.283185	1.74e-07	0.501978
ENSG00000107164	FUBP3	123.204	38.1765	239.986	-6.28623	-3.22723	0.0303789	0.276993	5.66e-11	72.4294
ENSG00000107185	RGP1	156.202	0.349639	126.711	-362.406	-446.752	0.0234184	0.237466	8e-45	38.8651
ENSG00000107290	SETX	448.686	18.2476	199.729	-10.9455	-24.5888	0.088908	0.42327	1.13e-106	66.6785
ENSG00000107341	UBE2R2	695.145	90.0023	308.326	-3.42575	-7.72363	0.0938616	0.432342	8.73e-115	80.6875
ENSG00000107443	CCNJ	40.9306	0.297182	48.4731	-163.109	-137.729	0.0674287	0.387574	3.53e-11	37.8721
ENSG00000107614	TRDMT1	25.3429	0.00550496	20.8462	-3786.8	-4603.64	0.071278	0.395198	1.21e-06	0.534716
ENSG00000107625	DDX50	81.5573	1.09621	143.372	-130.789	-74.3993	0.0587675	0.371291	9.6e-22	46.1574
ENSG00000107651	SEC23IP	109.236	40.6322	197.868	-4.86974	-2.68842	0.0957386	0.436299	9.97e-08	72.9505
ENSG00000107745	CBARA1	282.414	78.1396	287.953	-3.68512	-3.61423	0.0893281	0.424082	2.73e-27	79.2007
ENSG00000107758	PPP3CB	181.229	4.27108	221.329	-51.8203	-42.4317	0.0403165	0.315561	1.81e-46	55.9978
ENSG00000107771	KIAA1128	137.269	1.48075	118.55	-80.0603	-92.7023	0.0871767	0.420168	1.11e-37	48.2144
ENSG00000107854	TNKS2	292.539	1.86029	261.866	-140.766	-157.254	0.0678777	0.388258	6.25e-82	49.8213
ENSG00000108091	CCDC6	79.1662	4.27679	255.529	-59.7478	-18.5107	0.0852615	0.417831	8.17e-18	56.0087
ENSG00000108187	PBLD	24.215	0.00820095	23.5994	-2877.64	-2952.71	0.0523539	0.353732	2.29e-06	1.91515
ENSG00000108239	TBC1D12	15.6875	0.00665317	30.3635	-4563.75	-2357.89	0.0812066	0.411614	0.000361478	1.02851
ENSG00000108264	TADA2L	45.1936	2.91074	87.6339	-30.1071	-15.5265	0.0274232	0.259418	1.48e-09	53.0923
ENSG00000108312	UBTF	259.934	115.371	355.708	-3.08316	-2.25303	0.0385698	0.310616	2.28e-13	83.4184
ENSG00000108349	CASC3	628.885	108.142	335.506	-3.10247	-5.81537	0.0776005	0.404849	1.26e-88	82.6954
ENSG00000108389	MTMR4	189.879	20.3498	188.52	-9.26399	-9.33075	0.0550443	0.360846	1.25e-34	67.4833
ENSG00000108424	KPNB1	781.358	232.74	1066.9	-4.58406	-3.35721	0.0876029	0.420999	2.27e-68	90.858
ENSG00000108443	RPS6KB1	70.2462	0.00662527	84.444	-12745.7	-10602.8	0.0913242	0.428886	1.47e-19	1.0176
ENSG00000108468	CBX1	160.96	5.58141	281.922	-50.5109	-28.8385	0.0841333	0.416581	1.53e-38	57.9948
ENSG00000108506	INTS2	32.7906	0.00660886	70.3953	-10651.6	-4961.61	0.0364196	0.302053	6.72e-09	1.00941
ENSG00000108510	MED13	235.969	5.42736	175.593	-32.3533	-43.4777	0.0435381	0.326238	5.03e-61	57.7929
ENSG00000108523	RNF167	796.076	192.585	538.093	-2.79406	-4.13363	0.0748063	0.399446	4.98e-86	89.0056
ENSG00000108556	CHRNE	86.1452	6.33129	34.7809	-5.49349	-13.6063	0.0894809	0.424579	5.09e-18	58.9169
ENSG00000108578	BLMH	83.0673	3.90844	245.998	-62.9402	-21.2533	0.0616697	0.37634	6.65e-19	55.3322
ENSG00000108587	GOSR1	80.6931	39.3613	113.843	-2.89224	-2.05006	0.0285948	0.266682	0.00044661	72.6859
ENSG00000108590	MED31	74.0992	8.89071	72.824	-8.19102	-8.33445	0.0794063	0.408626	7e-13	61.405
ENSG00000108733	PEX12	22.6439	2.57087	39.9559	-15.5418	-8.80787	0.0511097	0.349828	0.000446706	52.1784
ENSG00000108774	RAB5C	1044.71	195.545	879.547	-4.49793	-5.34258	0.0309397	0.279048	1.66e-138	89.1584
ENSG00000108819	PPP1R9B	914.44	1.02456	354.999	-346.49	-892.519	0.0247372	0.244629	3.12e-269	45.7018
ENSG00000108854	SMURF2	169.075	1.44796	137.05	-94.6506	-116.768	0.0797935	0.409063	4.82e-47	48.0644
ENSG00000109133	TMEM33	272.802	7.00272	160.091	-22.8612	-38.9566	0.0718671	0.395535	3.5e-69	59.6535
ENSG00000109171	SLAIN2	157.577	0.00637722	122.537	-19214.8	-24709.3	0.0158917	0.184569	2.05e-45	0.89483
ENSG00000109180	OCIAD1	238.905	72.5479	459.924	-6.3396	-3.29307	0.0256282	0.248946	6.55e-21	78.4177
ENSG00000109189	USP46	27.3116	0.00952926	73.0067	-7661.32	-2866.08	0.0964477	0.436801	3.32e-07	2.90547
ENSG00000109445	ZNF330	131.023	50.0048	166.515	-3.32997	-2.62021	0.0722644	0.396585	5.9e-09	74.7838
ENSG00000109536	FRG1	129.973	2.50468	148.05	-59.1094	-51.8918	0.0291925	0.270212	4.38e-33	51.9875
ENSG00000109618	SEPSECS	57.4415	0.508513	41.4067	-81.4271	-112.96	0.0137393	0.166321	6.69e-15	41.2058
ENSG00000109775	UFSP2	48.3201	23.2754	139.642	-5.99956	-2.07601	0.068452	0.389387	0.0102738	68.4872
ENSG00000110066	SUV420H1	179.086	38.3941	118.334	-3.08209	-4.66441	0.0809698	0.410848	3.92e-22	72.4785
ENSG00000110075	SAPS3	329.512	68.4151	356.077	-5.20465	-4.81636	0.0224241	0.232297	3.3e-41	77.8229
ENSG00000110172	CHORDC1	62.4492	0.0142565	108.798	-7631.48	-4380.39	0.039896	0.314315	1.6e-17	6.74669
ENSG00000110321	EIF4G2	1642.53	663.481	3680.13	-5.5467	-2.47563	0.0698181	0.392442	6.46e-94	97.4574
ENSG00000110344	UBE4A	295.705	83.3849	208.319	-2.49828	-3.54627	0.0591993	0.372216	3.28e-28	79.88
ENSG00000110395	CBL	423.764	5.69522	120.904	-21.229	-74.4069	0.0867783	0.419716	2.7e-114	58.1394
ENSG00000110435	PDHX	51.4662	20.8993	158.953	-7.60566	-2.46259	0.0903318	0.426524	0.00108791	67.6797
ENSG00000110583	NAT11	102.408	36.3187	176.089	-4.84845	-2.81971	0.0291296	0.270096	6.69e-08	72.0147
ENSG00000110713	NUP98	373.855	63.3666	298.564	-4.71169	-5.89987	0.0641795	0.382068	1.55e-53	77.0427
ENSG00000110851	PRDM4	130.92	11.2008	133.6	-11.9277	-11.6884	0.00301915	0.047924	5.88e-26	63.0964
ENSG00000110925	FAM130A1	81.6136	34.4838	132.566	-3.8443	-2.36672	0.0973898	0.437046	3.11e-05	71.5837
ENSG00000111224	PARP11	46.0058	3.02965	51.1911	-16.8967	-15.1852	0.0717722	0.395356	8.1e-10	53.4006
ENSG00000111266	DUSP16	126.067	3.33949	112.601	-33.7181	-37.7503	0.0951979	0.43487	6.03e-32	54.1372
ENSG00000111300	C12orf30	61.4791	15.8549	124.512	-7.85319	-3.8776	0.0321203	0.284191	6.64e-07	65.6336
ENSG00000111358	GTF2H3	58.6177	3.58786	155.018	-43.2061	-16.3378	0.0421643	0.321984	1.81e-12	54.6829
ENSG00000111371	SLC38A1	223.953	10.6266	505.785	-47.5963	-21.0748	0.0947012	0.433985	4.97e-51	62.709
ENSG00000111412	C12orf49	103.63	1.0921	176.366	-161.492	-94.8902	0.033679	0.290899	4.37e-28	46.1274
ENSG00000111530	CAND1	125.547	8.51059	349.147	-41.025	-14.7518	0.0208976	0.222124	3.32e-26	61.0831
ENSG00000111540	RAB5B	690.776	50.2995	606.244	-12.0527	-13.7332	0.048927	0.344602	4.96e-143	74.8384
ENSG00000111731	KIAA0528	163.383	0.27416	145.215	-529.672	-595.942	0.0155232	0.181388	6.86e-47	37.3537
ENSG00000111737	RAB35	445.814	47.1367	267.98	-5.68516	-9.45789	0.0622963	0.377095	6.57e-81	74.2464
ENSG00000111780	GATC	116.155	52.2643	181.171	-3.46644	-2.22245	0.0317552	0.282031	2.89e-06	75.1903
ENSG00000111786	SFRS9	426.136	203.588	688.492	-3.3818	-2.09313	0.0731597	0.398873	2.96e-18	89.5621
ENSG00000111875	ASF1A	59.3729	2.64263	93.6432	-35.4356	-22.4673	0.0526379	0.354211	2.83e-13	52.3803
ENSG00000111877	MCM9	69.1641	3.66022	44.2315	-12.0844	-18.8961	0.0719304	0.395535	4.04e-15	54.8356
ENSG00000111911	HINT3	132.121	2.51101	95.835	-38.166	-52.6167	0.0621585	0.377061	1.18e-33	52.0038
ENSG00000112031	MTRF1L	19.8064	0.00944956	19.629	-2077.24	-2096.02	0.0191955	0.211173	2.93e-05	2.84818
ENSG00000112033	PPARD	146.23	10.7477	161.866	-15.0605	-13.6057	0.0512958	0.350377	6.81e-30	62.7909
ENSG00000112062	MAPK14	968.496	73.4999	264.269	-3.5955	-13.1768	0.0990964	0.439993	6.12e-198	78.5514
ENSG00000112078	KCTD20	383.394	0.792359	313.964	-396.239	-483.864	0.0566413	0.365689	2.52e-110	43.9858
ENSG00000112130	RNF8	16.8124	0.570746	49.8505	-87.3426	-29.4569	0.0392634	0.312394	0.000974603	41.9124
ENSG00000112144	ICK	49.1327	0.00622799	61.8796	-9935.74	-7889.02	0.0795995	0.409063	1.78e-13	0.829355
ENSG00000112159	MDN1	52.8406	1.39506	90.8026	-65.0888	-37.877	0.0736808	0.398889	1.72e-13	47.8052
ENSG00000112200	ZNF451	97.4665	0.00579507	103.336	-17831.7	-16818.9	0.0681452	0.38901	9.67e-28	0.657482
ENSG00000112234	FBXL4	87.3159	3.41512	79.8944	-23.3943	-25.5674	0.0309535	0.279048	5.86e-21	54.3146
ENSG00000112249	ASCC3	51.3516	0.00397522	105	-26413.5	-12917.9	0.0508607	0.34907	4.73e-14	0.144591
ENSG00000112282	CRSP3	161.935	1.37556	125.976	-91.5816	-117.723	0.00704847	0.0989417	5.41e-45	47.7097
ENSG00000112365	ZBTB24	61.2448	0.00681235	75.9166	-11144	-8990.25	0.0662123	0.385391	6.09e-17	1.1049
ENSG00000112367	FIG4	179.295	18.1828	91.1414	-5.0125	-9.86068	0.0750759	0.400277	3.14e-33	66.6512
ENSG00000112511	PHF1	464.126	40.8916	287.339	-7.02686	-11.3502	0.0701789	0.392959	5.4e-90	73.005
ENSG00000112584	FAM120B	174.686	3.82259	138.798	-36.3099	-45.6983	0.0102261	0.13258	9.43e-45	55.163
ENSG00000112592	TBP	125.579	28.3161	130.308	-4.6019	-4.43489	0.0148213	0.176193	3.28e-15	69.9932
ENSG00000112624	KIAA0240	234.172	1.92461	106.161	-55.1597	-121.673	0.0343734	0.294698	1.39e-64	50.0641
ENSG00000112658	SRF	210.08	8.14342	225.531	-27.6949	-25.7976	0.0736382	0.398889	3.61e-50	60.7666
ENSG00000112664	NUDT3	278.271	22.2732	297.537	-13.3585	-12.4935	0.01619	0.187127	5.62e-56	68.1599
ENSG00000112685	EXOC2	103.681	42.0469	136.391	-3.24379	-2.46584	0.0888394	0.42327	1.06e-06	73.2451
ENSG00000112697	TMEM30A	506.497	7.292	448.437	-61.497	-69.4593	0.0821546	0.413511	3.85e-137	59.9509
ENSG00000112701	SENP6	266.683	1.69033	176.948	-104.682	-157.77	0.0199991	0.215804	2.83e-74	49.142
ENSG00000112739	PRPF4B	208.322	1.66569	232.312	-139.469	-125.066	0.053976	0.357221	5.76e-57	49.0329
ENSG00000112787	AC131212.6-201	239.149	0.343898	173.365	-504.117	-695.408	0.0657708	0.384785	2.03e-69	38.7723
ENSG00000112851	ERBB2IP	484.526	11.7412	266.814	-22.7247	-41.2672	0.0342393	0.294148	6.27e-124	63.4429
ENSG00000112855	HARSL	217.991	58.5555	157.452	-2.68893	-3.72281	0.0716323	0.395266	9.92e-22	76.2679
ENSG00000112941	POLS	133.656	12.3011	189.463	-15.4021	-10.8654	0.0339494	0.292313	5.47e-26	63.7867
ENSG00000112992	NNT	102.217	17.8838	159.708	-8.93034	-5.71562	0.0744392	0.398976	1.52e-14	66.5312
ENSG00000113013	HSPA9B	207.662	133.186	838.2	-6.29345	-1.55919	0.0584689	0.370503	0.00015563	85.0171
ENSG00000113048	MRPS27	98.5248	42.4356	398.895	-9.40001	-2.32175	0.0344433	0.294975	5.86e-06	73.3242
ENSG00000113119	TMCO6	159.741	3.50474	80.5485	-22.9827	-45.5785	0.0346838	0.295715	1.82e-40	54.5055
ENSG00000113240	CLK4	250.729	18.6293	143.229	-7.68841	-13.4589	0.0625641	0.377961	2.99e-51	66.8313
ENSG00000113300	CNOT6	120.328	1.443	127.561	-88.4001	-83.3878	0.0132708	0.162495	9.91e-33	48.0398
ENSG00000113318	MSH3	47.8484	2.08308	74.7937	-35.9054	-22.9701	0.0198176	0.215038	3.67e-11	50.6261
ENSG00000113360	RNASEN	70.6303	7.02703	233.496	-33.2283	-10.0512	0.0700658	0.392725	2.07e-13	59.6808
ENSG00000113384	GOLPH3	357.246	23.1433	447.591	-19.34	-15.4363	0.0451943	0.332632	2.61e-76	68.4436
ENSG00000113456	RAD1	28.5595	5.61082	81.9321	-14.6025	-5.09007	0.0999491	0.440704	0.000473637	58.033
ENSG00000113522	RAD50	69.6309	26.079	180.768	-6.93156	-2.67	0.0641105	0.382068	2.73e-05	69.3493
ENSG00000113558	SKP1A	260.513	91.9868	453.006	-4.92469	-2.83207	0.0564665	0.365502	4.4e-19	80.9221
ENSG00000113583	C5orf15	196.43	82.7339	326.428	-3.94552	-2.37424	0.0888469	0.42327	3.17e-11	79.7954
ENSG00000113593	PPWD1	212.085	13.522	202.287	-14.9599	-15.6845	0.0245436	0.243371	5.15e-45	64.4769
ENSG00000113595	TRIM23	94.0541	3.66893	56.3317	-15.3537	-25.6353	0.0819306	0.413271	6.4e-22	54.8547
ENSG00000113597	C5orf44	67.4167	13.6485	96.5402	-7.07331	-4.93949	0.0373456	0.305187	6.25e-09	64.5451
ENSG00000113615	SEC24A	72.0908	5.76702	109.256	-18.9449	-12.5005	0.050139	0.347741	2.33e-14	58.2294
ENSG00000113621	C5orf14	61.9197	23.4952	130.977	-5.57461	-2.63541	0.0747247	0.399344	9.08e-05	68.5554
ENSG00000113638	TTC33	56.4671	0.00694967	44.8802	-6457.89	-8125.15	0.0324967	0.285863	8.77e-16	1.16764
ENSG00000113716	AC011382.4-201	75.0555	15.5127	194.895	-12.5635	-4.83832	0.0142069	0.170368	1.47e-09	65.4754
ENSG00000113812	ACTR8	76.7907	8.32601	98.2085	-11.7954	-9.22299	0.0121113	0.151293	2.98e-14	60.9248
ENSG00000113838	TBCCD1	44.6119	10.038	79.4581	-7.91575	-4.44431	0.0185816	0.206313	9.12e-06	62.2862
ENSG00000113971	NPHP3	92.8401	18.3202	91.4089	-4.98951	-5.06763	0.0921774	0.430154	1.51e-12	66.7085
ENSG00000114030	KPNA1	265.832	76.6582	174.975	-2.28254	-3.46775	0.0402799	0.315561	1.36e-24	78.9933
ENSG00000114062	UBE3A	99.3803	7.18923	255.105	-35.4844	-13.8235	0.00908928	0.121285	1.16e-20	59.8472
ENSG00000114098	ARMC8	124.694	9.8568	102.551	-10.4041	-12.6505	0.010957	0.139601	3.74e-25	62.1525
ENSG00000114302	PRKAR2A	140.793	13.154	135.823	-10.3256	-10.7035	0.0546545	0.35952	4.59e-27	64.2723
ENSG00000114331	ACAP2	668.646	9.30748	190.48	-20.4652	-71.8396	0.0884491	0.423038	1.1e-181	61.7324
ENSG00000114416	FXR1	181.912	70.6687	379.793	-5.37427	-2.57416	0.0676734	0.388052	9.2e-12	78.1476
ENSG00000114423	CBLB	111.858	6.31698	126.341	-20.0002	-17.7076	0.0848332	0.417186	5.34e-25	58.9006
ENSG00000114446	IFT57	51.2794	24.5893	150.275	-6.11141	-2.08544	0.0816705	0.412791	0.00966294	68.8992
ENSG00000114573	ATP6V1A	542.014	16.2953	287.129	-17.6203	-33.262	0.0784474	0.406438	2.12e-135	65.8382
ENSG00000114742	WDR48	209.028	38.1908	214.12	-5.60658	-5.47324	0.0717186	0.395287	1.01e-28	72.4321
ENSG00000114745	GORASP1	159.374	42.035	160.247	-3.81223	-3.79146	0.0972539	0.437046	2.09e-16	73.2424
ENSG00000114904	NEK4	88.5104	2.60395	107.27	-41.1951	-33.9908	0.0122057	0.151951	1.62e-21	52.2739
ENSG00000114999	TTL	96.04	25.9837	164.784	-6.34183	-3.69616	0.0998557	0.440638	6.24e-10	69.3193
ENSG00000115137	DNAJC27	18.2417	0.390588	29.0676	-74.42	-46.7032	0.0335806	0.290484	0.000103516	39.5526
ENSG00000115145	STAM2	187.717	2.88128	106.549	-36.9796	-65.1504	0.0225073	0.232739	9.35e-50	53.016
ENSG00000115207	GTF3C2	161.803	59.9363	265.654	-4.43226	-2.69957	0.0140217	0.168991	2.29e-11	76.4943
ENSG00000115282	TTC31	137.697	6.4361	127.614	-19.8279	-21.3944	0.00845057	0.113394	3.89e-32	59.0397
ENSG00000115364	MRPL19	24.2855	5.58359	89.7761	-16.0786	-4.34945	0.0349697	0.296475	0.00480915	57.9975
ENSG00000115365	LANCL1	81.5172	1.35834	243.036	-178.922	-60.0126	0.0906072	0.427171	9.6e-22	47.6252
ENSG00000115368	WDR75	113.368	2.59281	318.527	-122.85	-43.7238	0.0265618	0.254407	2.94e-28	52.2412
ENSG00000115421	PAPOLG	164.596	5.14208	85.9868	-16.7222	-32.0095	0.0533023	0.355995	9.58e-41	57.3946
ENSG00000115486	GGCX	75.628	1.01516	107.033	-105.434	-74.4984	0.050222	0.347767	5.05e-20	45.6363
ENSG00000115504	EHBP1	26.4757	2.70018	126.378	-46.8033	-9.80515	0.0709307	0.394574	5.12e-05	52.5385
ENSG00000115540	MOBKL3	156.613	7.54478	160.628	-21.29	-20.7578	0.0588898	0.371818	1.89e-35	60.1992
ENSG00000115548	JMJD1A	337.951	13.1318	236.383	-18.0008	-25.7353	0.0992149	0.439993	8.41e-81	64.2586
ENSG00000115568	ZNF142	96.8724	29.199	108.902	-3.72965	-3.31766	0.050238	0.347767	4.19e-09	70.2387
ENSG00000115661	STK16	173.885	0.926911	103.745	-111.926	-187.596	0.0155843	0.181918	1.64e-48	45.0143
ENSG00000115808	STRN	192.981	10.0917	129.318	-12.8143	-19.1227	0.0743111	0.398976	1.88e-43	62.3271
ENSG00000115827	C2orf37	52.1246	0.371948	71.7577	-192.924	-140.139	0.0348692	0.296373	2.44e-14	39.2525
ENSG00000115839	RAB3GAP1	127.52	8.90363	237.626	-26.6887	-14.3223	0.00413078	0.0627637	9.77e-27	61.4159
ENSG00000115840	SLC25A12	53.4881	4.88152	132.525	-27.1484	-10.9573	0.0399359	0.314356	1.85e-10	57.0018
ENSG00000115904	SOS1	185.568	0.00851935	166.139	-19501.3	-21781.9	0.0404785	0.315904	1.07e-53	2.14705
ENSG00000115942	ORC2L	115.477	2.15141	146.197	-67.954	-53.6752	0.0294142	0.271475	2.81e-30	50.8689
ENSG00000115953	PPP3R1	526.37	0.0101966	275.781	-27046.4	-51622.1	0.0149074	0.176993	4.87e-155	3.42654
ENSG00000115966	ATF2	162.643	34.4041	191.854	-5.57647	-4.72743	0.0351506	0.2968	1.79e-20	71.5646
ENSG00000115970	THADA	41.3547	6.02427	64.2868	-10.6713	-6.86468	0.0298942	0.274268	1.06e-06	58.5459
ENSG00000115993	TRAK2	117.558	46.9044	108.453	-2.3122	-2.50632	0.0909906	0.428053	1.16e-07	74.2027
ENSG00000115998	C2orf42	64.8274	1.11391	78.4857	-70.4595	-58.198	0.0038691	0.0593996	6.97e-17	46.2638
ENSG00000116095	PLEKHA3	51.6404	0.926382	50.4825	-54.4943	-55.7441	0.0210676	0.223283	3.28e-13	45.0089
ENSG00000116127	ALMS1	31.3949	0.00356298	61.1705	-17168.3	-8811.42	0.0937093	0.432342	2.48e-08	0.0791161
ENSG00000116212	LRRC42	37.7166	4.32583	200.027	-46.2403	-8.71894	0.0964675	0.436801	4.16e-07	56.0988
ENSG00000116266	STXBP3	541.399	3.21535	222.802	-69.2932	-168.379	0.0772017	0.4044	1.27e-153	53.8508
ENSG00000116273	PHF13	110.327	10.5265	85.7778	-8.14874	-10.4809	0.0796877	0.409063	1.49e-20	62.6408
ENSG00000116459	ATP5F1	162.609	91.3137	376.204	-4.11991	-1.78077	0.082248	0.413511	2.16e-05	80.843
ENSG00000116688	MFN2	504.238	16.1022	332.557	-20.6529	-31.3149	0.0472766	0.339143	1.6e-124	65.7509
ENSG00000116698	SMG7	288.943	24.6178	338.241	-13.7397	-11.7371	0.0206691	0.220428	1.65e-56	68.9074
ENSG00000116783	TNNI3K	20.8376	0.00360513	16.7515	-4646.58	-5779.99	0.0936309	0.432342	1.55e-05	0.0845724
ENSG00000117036	ETV3	84.1222	5.81863	42.86	-7.36599	-14.4574	0.0816208	0.412732	1.72e-17	58.2922
ENSG00000117222	RBBP5	130.889	0.357409	114.805	-321.215	-366.216	0.0715419	0.395198	1.92e-37	38.9988
ENSG00000117362	APH1A	438.642	101.688	717.196	-7.05289	-4.3136	0.0196362	0.214055	1.44e-49	82.0161
ENSG00000117481	NSUN4	60.9754	1.78081	94.7988	-53.2337	-34.2404	0.07509	0.400277	1.01e-14	49.5048
ENSG00000117500	TMED5	276.945	9.04377	217.04	-23.9989	-30.6227	0.0476155	0.340268	5.56e-68	61.5223
ENSG00000117528	ABCD3	83.0191	0.00970135	186.757	-19250.6	-8557.48	0.0772262	0.4044	2.37e-23	3.02824
ENSG00000117625	RCOR3	237.95	1.841	161.772	-87.8718	-129.25	0.0529429	0.354834	9.33e-66	49.7504
ENSG00000117640	FAM54B	192.684	31.6811	234.37	-7.39778	-6.082	0.0650238	0.383514	3.83e-28	70.8962
ENSG00000117713	ARID1A	477.096	100.962	369.063	-3.65548	-4.72552	0.0894992	0.424579	4.71e-58	81.937
ENSG00000117859	OSBPL9	228.982	19.1199	314.577	-16.4529	-11.9761	0.0749318	0.400005	1.93e-45	67.0222
ENSG00000117868	FAM62B	230.735	6.21671	335.876	-54.0279	-37.1153	0.091393	0.429103	2.31e-58	58.786
ENSG00000118007	STAG1	151.81	1.74317	164.961	-94.6326	-87.0881	0.044451	0.329984	1.16e-40	49.3575
ENSG00000118246	FASTKD2	56.0757	22.778	169.366	-7.43551	-2.46184	0.058219	0.369806	0.000772219	68.3236
ENSG00000118482	PHF3	291.28	1.59469	193.521	-121.353	-182.656	0.049081	0.344602	2.43e-81	48.7273
ENSG00000118496	FBXO30	92.4103	0.00828633	84.3869	-10183.9	-11152.1	0.0786758	0.407186	5.54e-26	1.96972
ENSG00000118518	RNF146	284.389	18.7512	170.913	-9.11478	-15.1664	0.0928026	0.430869	4.4e-60	66.8804
ENSG00000118620	ZNF430	73.4118	0.414793	58.483	-140.993	-176.984	0.0869241	0.419746	1.96e-20	39.9236
ENSG00000118690	ARMC2	36.3702	0.0100737	12.7603	-1266.7	-3610.41	0.0734789	0.398886	9.45e-10	3.33379
ENSG00000119041	GTF3C3	69.402	3.66264	169.887	-46.3838	-18.9486	0.0228148	0.234403	4.04e-15	54.8411
ENSG00000119314	ROD1	699.482	45.7859	267.319	-5.83847	-15.2773	0.0876809	0.421163	5.73e-149	73.9872
ENSG00000119318	RAD23B	293.462	55.0018	418.289	-7.60501	-5.3355	0.0112039	0.14215	2.04e-39	75.6704
ENSG00000119335	SET	226.829	79.952	637.808	-7.97738	-2.83706	0.0684753	0.389387	1.05e-16	79.4353
ENSG00000119402	FBXW2	223.885	12.7631	124.984	-9.7926	-17.5415	0.0135782	0.164958	3.77e-49	64.0567
ENSG00000119414	PPP6C	483.117	17.7441	378.371	-21.3237	-27.2269	0.0130182	0.160084	2.8e-116	66.4739
ENSG00000119509	INVS	51.8712	5.29582	82.6723	-15.6108	-9.79474	0.045282	0.33293	5.9e-10	57.6129
ENSG00000119522	DENND1A	152.255	30.4609	80.0311	-2.62733	-4.99838	0.0987218	0.439534	6.62e-20	70.5743
ENSG00000119537	FVT1	64.3234	4.35254	136.58	-31.3795	-14.7784	0.0744641	0.398976	8.7e-14	56.1424
ENSG00000119574	ZBTB45	57.5243	0.512912	68.3666	-133.291	-112.152	0.0440826	0.328923	6.69e-15	41.2577
ENSG00000119596	YLPM1	110.72	5.49162	186.113	-33.8905	-20.1617	0.0252091	0.246901	1.2e-25	57.8775
ENSG00000119616	FCF1	105.599	0.424256	161.963	-381.758	-248.903	0.0321317	0.284191	4.33e-30	40.06
ENSG00000119638	NEK9	198.356	12.8519	259.3	-20.176	-15.434	0.0306683	0.278176	4.13e-42	64.1059
ENSG00000119682	KIAA0317	376.473	9.01732	186.307	-20.6611	-41.75	0.0412945	0.318769	1.39e-96	61.5032
ENSG00000119684	MLH3	63.9515	6.04829	43.1107	-7.12774	-10.5735	0.0150303	0.178125	2.57e-12	58.5759
ENSG00000119685	TTLL5	31.474	10.1451	95.3687	-9.40051	-3.1024	0.0172242	0.195312	0.0029391	62.3653
ENSG00000119689	DLST	224.227	21.9411	338.587	-15.4316	-10.2195	0.0165748	0.190084	6.76e-42	68.048
ENSG00000119720	C14orf102	75.1145	11.2124	67.4477	-6.01548	-6.69927	0.0395322	0.313494	5.71e-12	63.1046
ENSG00000119953	SMNDC1	256.332	1.02965	208.37	-202.369	-248.95	0.0784156	0.406396	1.14e-72	45.7346
ENSG00000119979	FAM45A	125.325	1.67049	26.5274	-15.88	-75.0232	0.0869102	0.419746	7.31e-33	49.0547
ENSG00000120137	PANK3	83.6547	0.607175	130.663	-215.198	-137.777	0.0967806	0.436801	2.56e-22	42.2862
ENSG00000120253	NUP43	81.9136	1.46616	152.775	-104.201	-55.8695	0.0350832	0.296754	9.6e-22	48.149
ENSG00000120451	SNX19	153.745	4.30384	184.249	-42.8103	-35.7227	0.0112196	0.142192	9.27e-39	56.0578
ENSG00000120458	C11orf61	46.3098	0.0128855	85.1401	-6607.46	-3593.96	0.0312925	0.280127	1.3e-12	5.61724
ENSG00000120519	SLC10A7	26.5521	0.00911858	36.5968	-4013.43	-2911.87	0.0367574	0.302889	3.32e-07	2.58628
ENSG00000120526	NUDCD1	16.4609	0.00902411	101.684	-11268.1	-1824.1	0.0884905	0.423038	0.000193489	2.51807
ENSG00000120662	MTRF1	72.1465	9.78848	62.9407	-6.43008	-7.37056	0.0864375	0.419407	8.16e-12	62.1007
ENSG00000120685	C13orf23	132.178	6.11526	217.71	-35.601	-21.6144	0.0532	0.355563	1.78e-30	58.6578
ENSG00000120686	UFM1	190.073	58.8774	294.266	-4.99794	-3.22829	0.0540076	0.357221	1.83e-16	76.3225
ENSG00000120688	WBP4	95.5346	4.45044	117.761	-26.4605	-21.4663	0.012824	0.158338	1.79e-22	56.3088
ENSG00000120705	ETF1	234.049	5.68424	331.58	-58.3332	-41.1751	0.015055	0.178197	3.21e-59	58.1258
ENSG00000120709	FAM53C	831.381	2.58197	237.051	-91.8102	-321.995	0.0803355	0.410298	6.33e-240	52.2084
ENSG00000120733	JMJD1B	401.839	1.84695	276.658	-149.792	-217.569	0.0108504	0.138692	3.74e-114	49.7722
ENSG00000120798	NR2C1	90.7259	3.03517	134.489	-44.3103	-29.8916	0.0348689	0.296373	4.49e-22	53.4143
ENSG00000120837	NFYB	48.9805	0.0535709	95.2388	-1777.81	-914.31	0.0373302	0.305187	1.78e-13	23.3229
ENSG00000120925	RNF170	44.6403	5.63239	62.0006	-11.0079	-7.92563	0.0294592	0.271475	1.21e-07	58.0603
ENSG00000121274	PAPD5	82.8209	7.96663	43.1246	-5.41315	-10.396	0.0701475	0.392959	9.13e-16	60.6002
ENSG00000121350	PYROXD1	88.3256	4.27856	76.3119	-17.8359	-20.6438	0.047201	0.338932	2.85e-20	56.0115
ENSG00000121390	PSPC1	176.415	8.9418	248.561	-27.7976	-19.7293	0.0604694	0.374165	1e-39	61.4459
ENSG00000121454	LHX4	33.7466	0.0149592	21.1398	-1413.16	-2255.91	0.0979677	0.438327	3.5e-09	7.32233
ENSG00000121741	ZMYM2	239.97	1.70683	211.297	-123.795	-140.594	0.0870025	0.419902	2.41e-66	49.2075
ENSG00000121774	KHDRBS1	410.024	207.383	1000.77	-4.82572	-1.97714	0.051938	0.352535	1.07e-15	89.7504
ENSG00000121864	ZNF639	99.1272	0.295715	153.556	-519.272	-335.212	0.0526804	0.354211	4.92e-28	37.8366
ENSG00000121892	PDS5A	178.437	5.97294	329.633	-55.1877	-29.8743	0.0217489	0.228262	1.34e-43	58.4859
ENSG00000121897	LIAS	40.448	1.7968	70.3944	-39.1777	-22.5111	0.034974	0.296475	2.83e-09	49.5703
ENSG00000121931	C1orf103	115.507	0.0102315	112.794	-11024.1	-11289.3	0.0774861	0.404519	5e-33	3.45383
ENSG00000121940	CLCC1	64.4209	34.7067	148.871	-4.28939	-1.85615	0.0691719	0.390569	0.00864086	71.6382
ENSG00000121957	GPSM2	58.2602	5.02477	157.18	-31.2811	-11.5946	0.0853491	0.417956	1.78e-11	57.2146
ENSG00000121964	GTDC1	161.884	0.0107799	77.81	-7218.03	-15017.1	0.0252091	0.246901	1.35e-46	3.88214
ENSG00000121988	ZRANB3	8.8265	0.485974	24.2662	-49.9332	-18.1625	0.0427447	0.324427	0.0249752	40.9276
ENSG00000121989	ACVR2A	46.8886	0.007142	39.1692	-5484.34	-6565.19	0.0958255	0.436299	6.7e-13	1.27677
ENSG00000122008	POLK	107.968	0.55579	90.049	-162.02	-194.261	0.0160261	0.18568	3.03e-29	41.7487
ENSG00000122085	MTERFD2	100.445	28.6005	122.376	-4.2788	-3.51199	0.0566094	0.365689	7.57e-10	70.0696
ENSG00000122203	KIAA1191	145.344	29.6703	328.478	-11.0709	-4.89864	0.0238679	0.240155	2.2e-18	70.3642
ENSG00000122299	ZC3H7A	250.51	0.00912013	244.003	-26754.3	-27467.8	0.0197436	0.214495	5.53e-73	2.58901
ENSG00000122335	SERAC1	38.8828	0.00879017	36.9584	-4204.52	-4423.44	0.0874846	0.420641	1.32e-10	2.35711
ENSG00000122435	CCDC76	67.0493	0.0100513	80.8249	-8041.27	-6670.74	0.0725756	0.397497	1.1e-18	3.31742
ENSG00000122477	LRRC39	27.6922	0.0169051	26.2779	-1554.44	-1638.09	0.0662835	0.385391	1.74e-07	8.80644
ENSG00000122482	ZNF644	67.8913	7.29448	141.996	-19.4662	-9.30721	0.0616266	0.37634	1.18e-12	59.9536
ENSG00000122507	BBS9	25.9105	0.00876976	45.9576	-5240.47	-2954.53	0.0617397	0.376546	6.34e-07	2.33802
ENSG00000122512	PMS2	36.9557	7.44015	66.9345	-8.99639	-4.96706	0.0482992	0.34238	2.49e-05	60.0982
ENSG00000122566	HNRPA2B1	1114.07	724.837	2512.49	-3.46628	-1.53699	0.0794877	0.408626	5.21e-19	97.7466
ENSG00000122692	SMU1	88.1137	2.80681	69.3253	-24.6989	-31.3928	0.0336258	0.29057	3.08e-21	52.8277
ENSG00000122696	MCART1	37.6219	0.0157512	31.9423	-2027.94	-2388.52	0.0482551	0.342276	2.54e-10	7.93071
ENSG00000122741	WDR32	99.2431	5.00369	81.6983	-16.3276	-19.834	0.0552769	0.361586	2.31e-22	57.1846
ENSG00000122882	ECD	162.677	64.1165	292.272	-4.55846	-2.53721	0.0807037	0.410476	1.63e-10	77.1573
ENSG00000123091	RNF11	614.642	2.94835	307.312	-104.232	-208.47	0.0732848	0.398886	1.35e-175	53.1878
ENSG00000123124	WWP1	104.936	25.8935	91.9836	-3.55238	-4.05258	0.0739581	0.398976	1.05e-11	69.292
ENSG00000123268	ATF1	137.667	1.15183	143.141	-124.273	-119.52	0.0404442	0.315764	5.65e-38	46.4984
ENSG00000123552	USP45	24.6446	0.00552	34.0836	-6174.56	-4464.6	0.0380828	0.308248	1.21e-06	0.5429
ENSG00000123600	METTL8	21.1839	5.07261	56.7097	-11.1796	-4.17614	0.0919841	0.429771	0.00831699	57.2882
ENSG00000123607	TTC21B	56.7927	1.20137	66.8128	-55.6139	-47.2733	0.0151034	0.17833	1.28e-14	46.7876
ENSG00000123728	RAP2C	361.18	5.91776	139.487	-23.5708	-61.0333	0.0746244	0.39924	6.59e-96	58.4177
ENSG00000123739	PLA2G12A	103.313	1.81741	69.7663	-38.3878	-56.8463	0.0883661	0.422805	1.48e-26	49.6549
ENSG00000123815	ADCK4	179.501	11.5868	116.72	-10.0735	-15.4918	0.0220465	0.230503	3.97e-38	63.3474
ENSG00000124120	TTPAL	86.0374	20.6556	85.4238	-4.13562	-4.16533	0.0808655	0.410796	8.34e-10	67.5924
ENSG00000124177	CHD6	58.67	10.687	111.135	-10.3991	-5.48987	0.0704293	0.392959	2.52e-08	62.75
ENSG00000124181	PLCG1	183.369	10.5935	250.988	-23.6927	-17.3097	0.0954543	0.435769	8.34e-40	62.6872
ENSG00000124193	SFRS6	378.331	16.6537	589.712	-35.4104	-22.7176	0.0447837	0.331175	8.17e-88	66.0019
ENSG00000124198	ARFGEF2	93.586	1.72854	158.866	-91.9077	-54.1416	0.0324985	0.285863	5.37e-24	49.3002
ENSG00000124275	MTRR	84.9727	1.84613	153.411	-83.0986	-46.0275	0.0166918	0.190856	1.91e-21	49.7695
ENSG00000124459	ZNF45	35.9092	0.00905807	53.1473	-5867.4	-3964.33	0.00414157	0.0628281	9.45e-10	2.54808
ENSG00000124523	SIRT5	42.7111	0.614808	66.6907	-108.474	-69.4707	0.0359286	0.300532	1.07e-10	42.3626
ENSG00000124532	MRS2L	56.6211	6.73989	121.585	-18.0397	-8.40089	0.0839715	0.416581	6.04e-10	59.3753
ENSG00000124535	WRNIP1	125.151	8.82016	193.557	-21.9448	-14.1892	0.0145138	0.173506	6.1e-26	61.3422
ENSG00000124549	BTN2A3	16.9397	0.351713	13.5185	-38.4363	-48.1635	0.0492772	0.34485	0.000193489	38.9006
ENSG00000124571	XPO5	68.2577	5.64627	245.035	-43.3977	-12.089	0.0639394	0.382062	2.47e-13	58.0794
ENSG00000124608	AARS2	23.7354	7.25517	71.12	-9.80266	-3.27152	0.0503413	0.348032	0.0101126	59.9154
ENSG00000124641	TRFP	51.4985	0.011617	135.664	-11678.1	-4433.03	0.0355185	0.298321	2.44e-14	4.56418
ENSG00000124786	SLC35B3	103.53	19.0262	125.513	-6.59686	-5.44146	0.0361914	0.301726	1.67e-14	66.9868
ENSG00000124789	NUP153	338.996	0.368101	365.922	-994.08	-920.932	0.0840069	0.416581	3.55e-99	39.1897
ENSG00000125107	CNOT1	402.184	18.9275	596.921	-31.5373	-21.2487	0.0418072	0.32079	1.8e-92	66.9458
ENSG00000125149	C16orf70	151.961	52.5031	115.85	-2.20653	-2.89433	0.0420877	0.321817	1.34e-11	75.2339
ENSG00000125485	DDX31	12.1148	2.47373	56.9411	-23.0183	-4.89739	0.0271225	0.2578	0.0443991	51.9002
ENSG00000125630	POLR1B	36.3581	14.3855	105.21	-7.31361	-2.52741	0.0861673	0.419254	0.00722116	64.9298
ENSG00000125633	CCDC93	154.221	8.86025	118.276	-13.349	-17.4059	0.0357351	0.299533	1.01e-33	61.3804
ENSG00000125695	STRADA	260.106	24.7497	181.052	-7.31532	-10.5095	0.0338737	0.291923	5.58e-49	68.9483
ENSG00000125741	OPA3	56.9729	15.5943	59.6672	-3.82623	-3.65346	0.0733472	0.398886	6.08e-06	65.5108
ENSG00000125746	EML2	118.65	4.6113	139.162	-30.1784	-25.7303	0.0928969	0.431015	7.42e-28	56.5789
ENSG00000125755	SYMPK	201.318	94.5205	380.052	-4.02084	-2.12989	0.0388738	0.311906	2.59e-09	81.214
ENSG00000125779	PANK2	263.9	30.7133	135.625	-4.41584	-8.59235	0.0226907	0.233631	7.59e-46	70.6425
ENSG00000125812	GZF1	138.956	0.0077121	68.0535	-8824.25	-18017.9	0.0205677	0.219469	8.38e-40	1.62324
ENSG00000125817	CENPB	168.858	3.26462	271.093	-83.0397	-51.7237	0.060023	0.373804	2.86e-44	53.9681
ENSG00000125870	SNRPB2	141.994	5.98612	404.522	-67.5766	-23.7204	0.0238472	0.240155	3.04e-33	58.5023
ENSG00000125875	TBC1D20	196.384	28.1936	158.262	-5.61339	-6.96555	0.0464369	0.336391	4.64e-31	69.9577
ENSG00000125954	FNTB	107.443	10.856	119.593	-11.0162	-9.89704	0.0385601	0.310616	4.77e-20	62.8673
ENSG00000125962	ARMCX5	31.2209	3.37395	49.9933	-14.8175	-9.25352	0.0413676	0.319077	5.42e-06	54.2191
ENSG00000125977	EIF2S2	87.0998	4.92006	150.447	-30.5783	-17.703	0.0389698	0.311998	4.14e-19	57.0591
ENSG00000126003	PLAGL2	155.445	3.13713	121.962	-38.8769	-49.5503	0.0517292	0.351865	1.58e-40	53.668
ENSG00000126012	JARID1C	275.445	3.28859	290.992	-88.4853	-83.7577	0.012919	0.159306	2.19e-75	54.0199
ENSG00000126215	XRCC3	221.01	32.5418	182.654	-5.61291	-6.79155	0.0569492	0.366354	3.79e-34	71.1117
ENSG00000126216	TUBGCP3	155.826	0.391977	127.285	-324.726	-397.538	0.00682932	0.0962884	8e-45	39.5744
ENSG00000126243	LRFN3	24.7155	1.4785	64.4638	-43.6008	-16.7166	0.0924934	0.430298	8.36e-06	48.2035
ENSG00000126261	UBA2	156.658	64.9012	414.376	-6.38472	-2.41379	0.0640469	0.382068	2.29e-09	77.2828
ENSG00000126391	FRMD8	304.926	20.7278	132.732	-6.40358	-14.7109	0.061368	0.375468	5.16e-64	67.6197
ENSG00000126461	SCAF1	217.835	32.1716	204.478	-6.35586	-6.77103	0.0313803	0.280259	5.28e-34	71.0162
ENSG00000126464	PRR12	139.196	0.868077	125.704	-144.808	-160.35	0.00423699	0.0640728	2.88e-38	44.5833
ENSG00000126522	AC068533.6	168.313	49.1327	208.282	-4.23916	-3.42567	0.0325919	0.286018	1.12e-15	74.6256
ENSG00000126746	ZNF384	297.074	24.2318	275.299	-11.3611	-12.2597	0.00960227	0.126112	2.13e-59	68.7873
ENSG00000126773	C14orf135	84.7982	1.89861	92.805	-48.8804	-44.6632	0.0230984	0.235938	1.91e-21	49.9686
ENSG00000126775	KIAA0831	76.7587	0.00783454	111.773	-14266.7	-9797.48	0.0864173	0.419407	1.34e-21	1.68326
ENSG00000126790	C14orf149	46.2089	7.90914	69.9834	-8.84842	-5.84246	0.0656156	0.384764	7.51e-07	60.5429
ENSG00000126804	ZBTB1	191.255	0.247251	175.163	-708.441	-773.526	0.0533943	0.356003	3.56e-55	36.6717
ENSG00000126858	RHOT1	313.247	44.8149	147.927	-3.30084	-6.9898	0.0535981	0.356479	3.53e-49	73.7962
ENSG00000126945	HNRNPH2	576.748	105.565	357.574	-3.38725	-5.46345	0.0417423	0.32079	8.84e-78	82.4308
ENSG00000127081	ZNF484	45.4083	0.363019	33.9808	-93.6063	-125.085	0.046043	0.334805	2.52e-12	39.0997
ENSG00000127359	KIAA1147	105.537	1.26247	138.629	-109.807	-83.5954	0.0991755	0.439993	1.15e-28	47.1314
ENSG00000127452	FBXL12	148.146	12.1876	130.988	-10.7476	-12.1554	0.0225391	0.232739	1.24e-29	63.7185
ENSG00000127463	KIAA0090	76.9364	3.42394	221.377	-64.6555	-22.4701	0.065511	0.384674	3.48e-18	54.3337
ENSG00000127483	HP1BP3	407.056	190.739	525.476	-2.75495	-2.1341	0.0857772	0.418412	3.2e-18	88.9019
ENSG00000127804	METT10D	62.0535	33.9748	115.985	-3.41384	-1.82646	0.0337063	0.291004	0.0134761	71.4609
ENSG00000127870	RNF6	147.849	0.00915897	150.768	-16461.2	-16142.6	0.0136413	0.165343	1.84e-42	2.6081
ENSG00000127957	PMS2L3	9.91949	1.16415	23.603	-20.2748	-8.52079	0.0777456	0.405321	0.0462685	46.5748
ENSG00000127980	PEX1	85.4508	3.63369	103.318	-28.4333	-23.5162	0.0122982	0.152831	1.01e-19	54.7783
ENSG00000127989	MTERF	63.2133	5.27733	61.0557	-11.5694	-11.9783	0.069917	0.392442	9.19e-13	57.5856
ENSG00000127993	C7orf64	106.94	14.0081	95.2133	-6.79702	-7.63413	0.0158023	0.183754	6.91e-18	64.7361
ENSG00000128000	ZNF780B	45.2806	0.0097161	46.1236	-4747.13	-4660.37	0.0789265	0.407929	2.52e-12	3.04733
ENSG00000128271	ADORA2A	121.542	4.41177	148.619	-33.687	-27.5494	0.0484954	0.343136	1.04e-29	56.2461
ENSG00000128272	ATF4	470.054	218.187	825.037	-3.78133	-2.15436	0.0881572	0.42269	2.13e-21	90.2496
ENSG00000128513	POT1	56.5763	1.18169	93.4381	-79.0716	-47.8775	0.0443938	0.329815	1.28e-14	46.6758
ENSG00000128534	LSM8	164.637	5.5992	209.728	-37.4568	-29.4036	0.084411	0.416637	1.16e-39	58.0166
ENSG00000128585	MKLN1	236.711	2.59119	122.892	-47.4268	-91.3522	0.0731272	0.398873	5.43e-64	52.2357
ENSG00000128607	KLHDC10	89.5261	0.786237	104.085	-132.384	-113.866	0.0389062	0.311906	4.8e-24	43.9367
ENSG00000128699	ORMDL1	234.309	62.122	172.043	-2.76944	-3.77175	0.068121	0.388988	9.29e-24	76.8435
ENSG00000128915	NARG2	44.3133	4.20611	82.7548	-19.6749	-10.5355	0.0419013	0.321255	1.33e-08	55.8805
ENSG00000129245	FXR2	149.001	22.1356	174.306	-7.87447	-6.7313	0.0403844	0.315561	2.61e-23	68.1135
ENSG00000129292	PHF20L1	260.618	2.97486	82.2419	-27.6456	-87.6068	0.0495241	0.345346	5.33e-71	53.2588
ENSG00000129472	RAB2B	104.863	3.1655	135.441	-42.7867	-33.127	0.0451309	0.332457	5.35e-26	53.7362
ENSG00000129473	BCL2L2	62.02	5.80405	150.578	-25.9436	-10.6856	0.0462553	0.33571	8.24e-12	58.2758
ENSG00000129480	C14orf126	28.9202	0.292503	76.0445	-259.979	-98.8716	0.0861702	0.419254	9.09e-08	37.7684
ENSG00000129493	HEATR5A	114.372	2.51889	69.9762	-27.7806	-45.4055	0.0613598	0.375468	1.53e-28	52.0256
ENSG00000129518	EAPP	330.127	88.3256	291.579	-3.30118	-3.73761	0.0791859	0.408389	5.35e-33	80.4856
ENSG00000129680	MAP7D3	15.9764	0.523457	56.8776	-108.658	-30.5209	0.0889111	0.42327	0.00173263	41.3804
ENSG00000129911	KLF16	322.507	1.12329	121.89	-108.512	-287.109	0.0563546	0.365314	1.66e-92	46.3266
ENSG00000129968	FAM108A1	79.6573	1.63401	27.7318	-16.9716	-48.7495	0.0661772	0.385391	4.94e-20	48.8992
ENSG00000130024	PHF10	108.142	0.682039	172.356	-252.706	-158.557	0.0494893	0.345346	3.03e-29	43.0201
ENSG00000130119	GNL3L	190.854	4.79725	180.877	-37.7042	-39.7841	0.0274834	0.259859	3.94e-48	56.8708
ENSG00000130175	PRKCSH	673.881	128.343	1038.11	-8.08853	-5.2506	0.0663047	0.385391	1.06e-88	84.6024
ENSG00000130227	XPO7	211.383	3.12197	316.693	-101.44	-67.7082	0.00775598	0.106432	2.02e-56	53.6298
ENSG00000130244	FAM98C	157.901	14.3796	71.5621	-4.97665	-10.9809	0.0806585	0.410463	1.01e-30	64.927
ENSG00000130347	RTN4IP1	20.5969	0.012063	42.7876	-3547.01	-1707.44	0.0617996	0.376703	1.55e-05	4.93248
ENSG00000130544	ZNF557	34.5552	0.223403	33.1413	-148.347	-154.676	0.019132	0.210595	1.82e-09	35.9351
ENSG00000130559	CAMSAP1	45.7999	14.2267	93.0964	-6.54379	-3.2193	0.0753368	0.400717	0.000148522	64.8479
ENSG00000130699	TAF4	157.728	3.28149	85.1436	-25.9466	-48.0659	0.0227112	0.233631	4.2e-41	54.0035
ENSG00000130725	UBE2M	235.048	22.5596	164.45	-7.2896	-10.419	0.0568657	0.366151	5.31e-44	68.2526
ENSG00000130741	EIF2S3	379.857	169.811	566.19	-3.33423	-2.23693	0.099565	0.440207	9.87e-19	87.6852
ENSG00000130748	TMEM160	93.6491	0.0282615	112.991	-3998.05	-3313.66	0.0824417	0.414002	1.44e-26	15.474
ENSG00000130758	MAP3K10	60.0663	3.93853	56.505	-14.3467	-15.2509	0.0933768	0.432159	9.88e-13	55.3894
ENSG00000130856	ZNF236	35.9623	5.98382	48.1132	-8.04055	-6.00993	0.0373864	0.305187	1.45e-05	58.4995
ENSG00000130935	NOL11	72.7435	38.5913	233.165	-6.04191	-1.88497	0.0803898	0.410298	0.00427994	72.5222
ENSG00000130939	UBE4B	250.651	11.8385	205.179	-17.3315	-21.1725	0.0752308	0.400292	1.62e-57	63.5057
ENSG00000131013	PPIL4	113.112	43.4683	128.803	-2.96315	-2.60216	0.0717072	0.395287	7.38e-08	73.5316
ENSG00000131023	LATS1	122.243	0.00772671	104.803	-13563.7	-15820.8	0.0487892	0.344199	8.61e-35	1.63143
ENSG00000131115	ZNF227	46.4627	16.6599	65.94	-3.95801	-2.78889	0.0279343	0.262569	0.0006999	66.0046
ENSG00000131116	ZNF428	59.0732	21.5216	152.652	-7.09296	-2.74484	0.0741066	0.398976	0.000153428	67.898
ENSG00000131269	ABCB7	91.9383	3.12686	158.852	-50.8024	-29.4028	0.0272763	0.258666	2.36e-22	53.6434
ENSG00000131323	TRAF3	119.543	3.96085	123.772	-31.2487	-30.181	0.073903	0.398976	3.77e-29	55.4304
ENSG00000131374	TBC1D5	138.077	26.9883	173.416	-6.42558	-5.1162	0.0554074	0.361865	3.13e-18	69.6167
ENSG00000131375	CAPN7	146.614	0.00831491	133.516	-16057.4	-17632.7	0.0115781	0.145389	3.64e-42	1.997
ENSG00000131508	UBE2D2	292.328	12.7474	368.976	-28.9453	-22.9324	0.00818637	0.110779	6.51e-68	64.0486
ENSG00000131558	EXOC4	104.214	44.7193	221.983	-4.96393	-2.33041	0.053179	0.355563	4.94e-06	73.7771
ENSG00000131725	WDR44	119.343	3.20639	71.1471	-22.1892	-37.2204	0.013148	0.161197	5.87e-30	53.8289
ENSG00000131732	ZCCHC9	41.3662	2.71183	50.3589	-18.5701	-15.254	0.0285418	0.266321	1.61e-08	52.5713
ENSG00000131791	PRKAB2	57.4727	0.00706863	85.7167	-12126.4	-8130.67	0.0351152	0.296754	4.51e-16	1.23039
ENSG00000131845	ZNF304	19.9552	0.0082187	42.6712	-5191.97	-2428.03	0.012672	0.156664	2.93e-05	1.92607
ENSG00000131873	CHSY1	449.136	15.1097	159.324	-10.5444	-29.7249	0.0928255	0.430871	5.24e-110	65.2871
ENSG00000131931	THAP1	74.9223	1.79152	71.3834	-39.8452	-41.8206	0.0294623	0.271475	1.26e-18	49.5485
ENSG00000131943	C19orf12	59.2984	1.65518	66.6421	-40.2628	-35.826	0.023414	0.237466	3.6e-14	48.9892
ENSG00000132005	RFX1	166.386	8.76395	68.8048	-7.8509	-18.9853	0.0889015	0.42327	5.49e-37	61.2959
ENSG00000132017	AC020916.8-201	302.141	10.8989	200.644	-18.4096	-27.7223	0.0596723	0.372969	7.88e-73	62.8946
ENSG00000132294	EFR3A	195.815	2.62875	221.493	-84.2578	-74.4899	0.0480194	0.341659	4.52e-52	52.3448
ENSG00000132300	PTCD3	83.4887	47.7141	149.395	-3.13104	-1.74977	0.0679493	0.388354	0.00540652	74.3582
ENSG00000132313	MRPL35	36.2633	0.0113732	121.765	-10706.4	-3188.49	0.0183349	0.204703	9.45e-10	4.37048
ENSG00000132356	PRKAA1	293.575	2.19847	199.613	-90.7963	-133.536	0.0253906	0.247516	3.17e-82	51.0326
ENSG00000132388	UBE2G1	233.507	6.95891	254.758	-36.6089	-33.5551	0.0702077	0.392959	4.79e-58	59.6071
ENSG00000132436	FIGNL1	25.3063	0.00985319	93.8347	-9523.28	-2568.33	0.0854833	0.418014	1.21e-06	3.14827
ENSG00000132463	GRSF1	94.2572	29.1083	177.125	-6.08504	-3.23816	0.0232184	0.236313	1.47e-08	70.2142
ENSG00000132478	UNK	130.426	21.4354	153.861	-7.17789	-6.08461	0.0455506	0.334076	1.23e-19	67.868
ENSG00000132549	VPS13B	162.146	0.289045	83.7423	-289.721	-560.973	0.0603263	0.374165	1.35e-46	37.6947
ENSG00000132664	POLR3F	53.0265	7.02479	95.4008	-13.5806	-7.54848	0.0415504	0.319971	5.52e-09	59.6781
ENSG00000132842	AP3B1	203.855	42.2061	205.169	-4.86112	-4.83	0.0518853	0.352356	1.01e-25	73.2779
ENSG00000132953	XPO4	51.8547	0.00418303	81.4373	-19468.5	-12396.4	0.0522939	0.353732	2.44e-14	0.177329
ENSG00000132964	CDK8	40.701	3.76251	102.194	-27.1611	-10.8175	0.0217292	0.228262	7.54e-08	55.0457
ENSG00000133103	COG6	45.506	6.97929	101.994	-14.6138	-6.52015	0.0368061	0.30316	2.42e-07	59.629
ENSG00000133114	KIAA1704	41.9649	7.60597	72.7764	-9.56832	-5.51736	0.0280487	0.263385	5.69e-06	60.2592
ENSG00000133247	SUV420H2	74.1622	2.18056	50.7345	-23.2667	-34.0106	0.063026	0.379422	2.4e-18	50.9699
ENSG00000133250	ZNF414	107.051	0.775151	92.74	-119.641	-138.104	0.0191157	0.210536	5.89e-29	43.8385
ENSG00000133393	C16orf63	97.5874	19.9039	221.215	-11.1141	-4.90292	0.0323016	0.285167	1e-12	67.3169
ENSG00000133460	SLC2A11	12.6657	2.20189	45.9844	-20.884	-5.7522	0.0735161	0.398886	0.0270475	51.0435
ENSG00000133704	IPO8	171.921	1.46681	174.401	-118.898	-117.207	0.0196675	0.214276	6.34e-48	48.1517
ENSG00000133706	LARS	139.579	38.6538	408.921	-10.5791	-3.611	0.0678542	0.388258	8.34e-14	72.5358
ENSG00000133731	IMPA1	103.605	1.10262	131.096	-118.895	-93.9623	0.0546868	0.359609	4.37e-28	46.1956
ENSG00000133884	DPF2	353.165	76.9584	360.727	-4.6873	-4.58903	0.0210264	0.223122	3.93e-42	79.037
ENSG00000133895	MEN1	103.241	67.6075	204.34	-3.02245	-1.52706	0.095569	0.435903	0.0206562	77.6974
ENSG00000133997	MED6	158.578	19.7567	178.129	-9.01612	-8.02654	0.0140915	0.169236	6.71e-27	67.2623
ENSG00000134014	ELP3	75.1385	8.08492	148.615	-18.3817	-9.29367	0.0185612	0.206206	9.39e-14	60.712
ENSG00000134077	THUMPD3	64.1165	5.77682	144.015	-24.9297	-11.0989	0.00730304	0.101622	2.57e-12	58.2431
ENSG00000134086	VHL	311.533	7.01764	287.398	-40.9537	-44.3929	0.0173842	0.196661	2.19e-80	59.6699
ENSG00000134108	ARL8B	271.691	94.4972	331.103	-3.50384	-2.87512	0.0742131	0.398976	2.21e-20	81.2113
ENSG00000134152	C15orf29	251.98	0.0738768	70.4553	-953.686	-3410.82	0.0739894	0.398976	2.8e-73	26.8313
ENSG00000134265	NAPG	152.844	66.8641	176.495	-2.6396	-2.2859	0.0952064	0.43487	2.4e-08	77.5856
ENSG00000134287	ARF3	701.851	277.799	747.491	-2.69076	-2.52647	0.0923767	0.430298	6.45e-42	92.4212
ENSG00000134318	ROCK2	90.5855	27.427	125.586	-4.57893	-3.30278	0.079001	0.408046	1.2e-08	69.7395
ENSG00000134444	KIAA1468	206.413	4.55163	100.815	-22.1491	-45.3493	0.0277943	0.261766	2.05e-52	56.4807
ENSG00000134644	PUM1	241.746	79.1223	418.276	-5.28644	-3.05535	0.0445525	0.330413	1.42e-19	79.3261
ENSG00000134717	BTF3L4	76.842	10.3427	104.154	-10.0703	-7.42956	0.0392685	0.312394	5.19e-13	62.5044
ENSG00000134744	ZCCHC11	130.701	1.4992	161.009	-107.397	-87.1808	0.0991977	0.439993	6.25e-36	48.299
ENSG00000134748	PRPF38A	184.266	1.47338	210.699	-143.004	-125.063	0.0523588	0.353732	1.91e-51	48.1817
ENSG00000134759	STATIP1	136.85	16.0611	308.212	-19.1899	-8.52057	0.0394614	0.313063	5.26e-24	65.7318
ENSG00000134900	TPP2	190.562	13.6688	232.446	-17.0056	-13.9414	0.0438954	0.32789	2.14e-39	64.556
ENSG00000134970	TICAM2	120.71	0.00943803	101.05	-10706.6	-12789.8	0.0403522	0.315561	1.69e-34	2.83999
ENSG00000134987	WDR36	56.0943	1.56767	114.964	-73.3347	-35.7821	0.0375709	0.305752	2.41e-13	48.6046
ENSG00000135040	MAK10	38.693	18.0677	103.498	-5.72833	-2.14156	0.0432133	0.325007	0.0187412	66.6048
ENSG00000135070	ISCA1	79.5539	8.63841	75.9214	-8.78881	-9.20932	0.031706	0.281856	2.37e-14	61.1922
ENSG00000135093	USP30	44.9351	2.61921	57.215	-21.8444	-17.1559	0.0495021	0.345346	1.48e-09	52.3176
ENSG00000135213	POM121B	62.5987	3.89991	60.0031	-15.3858	-16.0513	0.0258471	0.249792	1.6e-13	55.3158
ENSG00000135241	PNPLA8	183.931	8.60244	156.983	-18.2486	-21.3813	0.072916	0.39842	6.28e-42	61.1622
ENSG00000135249	RINT1	85.5456	0.499323	148.979	-298.362	-171.323	0.0121891	0.151869	3.14e-24	41.094
ENSG00000135250	SRPK2	410.962	11.3039	152.393	-13.4814	-36.3556	0.0628164	0.378548	7.03e-104	63.1674
ENSG00000135297	MTO1	103.285	6.66064	130.759	-19.6316	-15.5068	0.0272125	0.258317	1e-21	59.2852
ENSG00000135317	SNX14	212.676	81.0781	212.625	-2.62247	-2.6231	0.0665024	0.3854	3.76e-14	79.5826
ENSG00000135334	AKIRIN2	657.611	63.883	355.707	-5.5681	-10.294	0.0756935	0.401331	3.63e-123	77.1218
ENSG00000135336	ORC3L	77.4739	30.0914	147.96	-4.91702	-2.57462	0.0648133	0.383487	1.46e-05	70.4761
ENSG00000135341	MAP3K7	128.633	34.2594	119.616	-3.49149	-3.7547	0.0242343	0.242181	1.82e-13	71.5291
ENSG00000135387	CAPRIN1	224.438	45.0636	692.781	-15.3734	-4.98048	0.0461436	0.335153	6.47e-29	73.8453
ENSG00000135392	DNAJC14	184.617	12.3177	177.492	-14.4096	-14.988	0.00719916	0.100395	1.8e-39	63.7976
ENSG00000135457	TFCP2	171.679	22.2475	192.986	-8.67449	-7.71677	0.0204935	0.219287	7.61e-29	68.1517
ENSG00000135469	COQ10A	36.74	4.34035	71.3695	-16.4433	-8.46475	0.0831816	0.415618	7.3e-07	56.1233
ENSG00000135473	PAN2	123.622	12.8368	196.753	-15.3272	-9.6303	0.0676738	0.388052	9.87e-23	64.0977
ENSG00000135521	LTV1	97.9363	57.3676	227.056	-3.95791	-1.70717	0.065741	0.384785	0.00310776	76.066
ENSG00000135597	REPS1	122.417	5.02313	231.285	-46.044	-24.3706	0.0574559	0.36773	5.77e-29	57.2118
ENSG00000135632	SMYD5	49.4895	23.0351	174.911	-7.59325	-2.14845	0.0481541	0.34207	0.00556936	68.4081
ENSG00000135829	DHX9	281.051	34.1365	668.708	-19.5892	-8.23314	0.0197203	0.214495	4e-48	71.4991
ENSG00000135900	MRPL44	169.345	0.49529	235.114	-474.699	-341.91	0.0325858	0.286018	1.15e-48	41.0421
ENSG00000135913	USP37	29.7986	1.3994	60.1627	-42.9918	-21.2938	0.0618579	0.376703	3.88e-07	47.8243
ENSG00000135932	CAB39	736.162	56.7927	346.459	-6.10042	-12.9623	0.0378065	0.307048	3.32e-149	75.9733
ENSG00000135945	REV1	168.483	43.5671	134.159	-3.07936	-3.8672	0.0490151	0.344602	1.23e-17	73.5507
ENSG00000135974	C2orf49	84.8179	2.96651	81.1133	-27.3431	-28.5919	0.010979	0.13979	2.11e-20	53.2369
ENSG00000135999	EPC2	175.21	10.211	105.905	-10.3716	-17.1589	0.0504909	0.348032	1.57e-38	62.4117
ENSG00000136021	SCYL2	232.958	0.00924708	157.757	-17060.2	-25192.5	0.0153444	0.180398	1.23e-67	2.68449
ENSG00000136122	C13orf34	49.0783	0.0115159	74.3922	-6459.97	-4261.8	0.0605142	0.374165	1.78e-13	4.48779
ENSG00000136152	COG3	138.583	2.87342	117.081	-40.746	-48.229	0.00485899	0.0722256	1.19e-35	52.9969
ENSG00000136159	NUDT15	28.3369	1.19626	126.658	-105.878	-23.6879	0.0941752	0.43263	1.33e-06	46.7576
ENSG00000136197	C7orf25	73.0006	30.8506	88.3541	-2.86394	-2.36626	0.0996046	0.440207	0.000142538	70.6807
ENSG00000136305	CIDEB	352.566	45.8166	147.695	-3.22362	-7.69517	0.0936991	0.432342	2.83e-58	73.9926
ENSG00000136381	IREB2	177.336	0.416897	195.003	-467.749	-425.37	0.0323841	0.285764	4.95e-51	39.9563
ENSG00000136448	NMT1	193.729	79.8971	332.503	-4.16164	-2.42473	0.019522	0.213661	1.84e-11	79.4271
ENSG00000136450	SFRS1	316.971	76.9806	571.441	-7.42318	-4.11754	0.0319737	0.283185	1.29e-34	79.0397
ENSG00000136451	VEZF1	209.257	51.9558	178.423	-3.43413	-4.02761	0.0774408	0.404519	1.42e-22	75.1357
ENSG00000136478	TEX2	40.0319	5.0266	121.722	-24.2156	-7.96401	0.0780218	0.405439	5.24e-07	57.2173
ENSG00000136522	MRPL47	115.91	7.92796	328.042	-41.3778	-14.6204	0.0490143	0.344602	2.3e-24	60.562
ENSG00000136536	2009-03-07	745.116	67.2137	336.904	-5.01242	-11.0858	0.0644138	0.382787	1.38e-143	77.6402
ENSG00000136603	SKIL	173.938	0.0110483	154.59	-13992.1	-15743.4	0.0938002	0.432342	3.81e-50	4.10312
ENSG00000136682	CBWD2	16.4786	0.812694	13.6806	-16.8336	-20.2766	0.0403852	0.315561	0.000974603	44.155
ENSG00000136709	WDR33	95.7219	14.9475	98.6607	-6.60049	-6.40388	0.0107506	0.137795	1.03e-14	65.208
ENSG00000136715	SAP130	177.883	30.1326	168.327	-5.58623	-5.90336	0.0335159	0.290274	9.69e-26	70.487
ENSG00000136731	UGCGL1	263.715	25.3429	226.284	-8.92891	-10.4059	0.0301107	0.275201	5.18e-50	69.1284
ENSG00000136811	ODF2	99.5328	41.4715	198.676	-4.79067	-2.40003	0.0768368	0.403953	2.48e-06	73.1278
ENSG00000136813	KIAA0368	152.887	32.8462	228.403	-6.95371	-4.65463	0.0334131	0.289908	8.95e-19	71.1854
ENSG00000136870	ZNF189	56.6986	1.89121	84.9255	-44.9053	-29.98	0.0937141	0.432342	1.28e-13	49.9413
ENSG00000136891	TEX10	44.0188	8.87284	185.929	-20.9549	-4.96107	0.067542	0.387782	5.74e-06	61.3914
ENSG00000136925	C9orf97	43.5993	9.57211	99.3117	-10.3751	-4.55482	0.0560904	0.364587	1.47e-05	61.9397
ENSG00000136937	NCBP1	87.8588	6.07039	166.677	-27.4574	-14.4733	0.0229869	0.235296	1.5e-18	58.6032
ENSG00000136986	DERL1	207.991	138.077	354.026	-2.56396	-1.50634	0.0641402	0.382068	0.000512288	85.4154
ENSG00000137054	POLR1E	48.8895	19.0989	173.857	-9.10295	-2.5598	0.0967986	0.436801	0.00106554	67.014
ENSG00000137055	PLAA	97.8809	1.36037	129.002	-94.8283	-71.9515	0.0411226	0.318279	2.38e-26	47.6361
ENSG00000137075	RNF38	295.406	0.359385	159.614	-444.132	-821.977	0.0651399	0.383693	4.53e-86	39.0342
ENSG00000137145	DENND4C	123.661	3.09907	115.794	-37.364	-39.9027	0.0353248	0.297737	2.24e-31	53.5725
ENSG00000137200	FTSJD2	173.185	0.540591	245.051	-453.302	-320.363	0.0139582	0.168333	3.23e-48	41.5796
ENSG00000137218	FRS3	27.6747	0.0136826	32.3149	-2361.76	-2022.63	0.0426394	0.32433	1.74e-07	6.28836
ENSG00000137221	RP3-337H4.1	132.016	61.0113	162.921	-2.67034	-2.16379	0.0624544	0.377542	1.18e-06	76.6662
ENSG00000137275	RIPK1	237.719	46.422	146.532	-3.15652	-5.12082	0.0490991	0.344602	2.65e-31	74.1099
ENSG00000137364	TPMT	70.3553	1.37616	63.9642	-46.4803	-51.1245	0.0818679	0.413218	2.62e-18	47.7125
ENSG00000137413	TAF8	99.1943	4.86997	75.0344	-15.4076	-20.3686	0.0478282	0.341088	2.31e-22	56.9854
ENSG00000137492	PRKRIR	95.9299	0.0103437	100.276	-9694.38	-9274.21	0.0352742	0.297442	3.73e-27	3.54385
ENSG00000137494	ANKRD42	23.8909	0.679579	23.4791	-34.5495	-35.1555	0.0789149	0.407929	1.54e-05	42.9955
ENSG00000137500	CCDC90B	77.7854	36.9282	152.424	-4.12757	-2.1064	0.0565221	0.365502	0.000469329	72.1511
ENSG00000137522	RNF121	47.335	5.94974	114.251	-19.2027	-7.95581	0.0199721	0.215646	4.07e-08	58.4586
ENSG00000137656	BUD13	101.776	11.7939	126.767	-10.7486	-8.62954	0.0703446	0.392959	6.85e-18	63.4784
ENSG00000137714	FDX1	21.9892	0.597558	52.3794	-87.6558	-36.7984	0.0838932	0.416581	5.15e-05	42.188
ENSG00000137764	MAP2K5	60.6747	1.44695	85.2025	-58.8841	-41.9327	0.0202628	0.217663	9.5e-16	48.0589
ENSG00000137770	CTDSPL2	137.237	14.2955	149.725	-10.4735	-9.60004	0.0602262	0.374165	2.46e-25	64.8834
ENSG00000137871	ZNF280D	58.8228	0.00742819	87.1245	-11728.9	-7918.86	0.0537995	0.357006	2.32e-16	1.44591
ENSG00000137878	GRINL1A	29.3803	12.7119	63.4441	-4.99091	-2.31124	0.0664164	0.385391	0.0465981	64.0267
ENSG00000137955	RABGGTB	168.278	52.0933	445.628	-8.55441	-3.23033	0.0670345	0.387099	1.07e-14	75.1603
ENSG00000138018	AC010896.15	42.0469	0.00493369	110.23	-22342.4	-8522.4	0.0732591	0.398886	1.82e-11	0.357386
ENSG00000138032	PPM1B	242.959	6.58849	140.929	-21.3902	-36.8762	0.0736508	0.398889	1.32e-60	59.2061
ENSG00000138041	SMEK2	286.506	98.5001	282.891	-2.87199	-2.90868	0.0895551	0.424655	1.63e-21	81.6642
ENSG00000138050	THUMPD2	41.2501	1.39886	99.4483	-71.0922	-29.4883	0.0871545	0.420168	3.83e-10	47.8216
ENSG00000138081	FBXO11	375.054	5.57453	261.342	-46.8815	-67.28	0.0233265	0.23711	5.51e-100	57.9866
ENSG00000138138	AFDC1	100.292	1.4527	194.972	-134.213	-69.0385	0.0305797	0.27803	6.28e-27	48.0862
ENSG00000138231	DBR1	59.7192	15.2402	91.6255	-6.01209	-3.91853	0.0288435	0.268352	7.08e-07	65.3472
ENSG00000138246	DNAJC13	167.161	12.9168	163.598	-12.6655	-12.9414	0.0345557	0.295411	7.61e-34	64.1413
[truncated: 1,065 more rows]

## Sheet: Skin vs Blood and Compendium
Ensembl Gene ID	Gene Name	Normal blood	Skin Met	Compendium Mean	Skin/Compendium FC	Skin/Blood FC	Skin/Compendium Outlier rawp	Skin/Comp Outlier BH	Skin/Blood Fisher BH	Skin Expression Rank
ENSG00000007216	SLC13A2	0.0131738	662.418	1.07093	618.545	50282.9	0	0	9.31e-196	97.4519
ENSG00000008283	CYB561	75.6103	972.857	163.435	5.95257	12.8667	2.84e-05	0.00203961	8.66e-197	98.5159
ENSG00000013375	PGM3	35.3852	504.238	155.924	3.23386	14.2499	0.00056233	0.0286773	1.74e-105	96.3416
ENSG00000017621	MAGIX	8.31312	29.514	6.14354	4.80407	3.55029	0.000555158	0.028463	0.00223953	70.3233
ENSG00000033011	ALG1	36.1572	255.27	80.5804	3.1679	7.06001	4.87e-05	0.00325649	2.24e-40	91.6874
ENSG00000043591	ADRB1	3.27143	33.8593	4.40429	7.68779	10.35	7.19e-06	0.00058939	1.42e-06	71.4336
ENSG00000050438	SLC4A8	8.98839	168.525	21.2867	7.91692	18.7492	6.02e-07	6.31e-05	1.22e-37	87.6006
ENSG00000054179	ENTPD2	4.383	186.988	24.5221	7.62528	42.6621	0.000621501	0.0312789	4.74e-48	88.7
ENSG00000056736	IL17RB	21.1442	525.813	94.0172	5.59273	24.868	0.000855984	0.0411366	4.2e-125	96.538
ENSG00000057149	SERPINB4	0.0144167	130.663	5.85968	22.2987	9063.31	1.32e-05	0.00102155	2.81e-37	84.8015
ENSG00000064270	ATP2C2	12.9639	734.353	23.6593	31.0387	56.6458	0	0	6.49e-195	97.7875
ENSG00000064651	SLC12A2	17.851	3370.42	157.528	21.3957	188.808	1.29e-13	2.87e-11	0	99.7627
ENSG00000067057	PFKP	118.969	3987.26	393.024	10.1451	33.515	0	0	0	99.8145
ENSG00000069011	PITX1	0.0158456	793.717	108.925	7.28681	50090.7	0.00019017	0.0111856	2.53e-235	98.0112
ENSG00000070526	ST6GALNAC1	6.35362	679.537	13.345	50.9206	106.953	0	0	1.15e-189	97.5392
ENSG00000074842	C19orf10	159.123	1954.07	531.388	3.6773	12.2803	3.63e-05	0.00248422	0	99.4598
ENSG00000078898	BPIL1	0.0134393	10969.7	4.64127	2363.51	816239	0	0	0	99.9536
ENSG00000079385	CEACAM1	111.204	1850.64	57.6544	32.0988	16.6419	0	0	0	99.4162
ENSG00000082458	DLG3	16.1485	392.149	64.2378	6.10465	24.2839	1.94e-09	3.03e-07	1.04e-92	94.9584
ENSG00000082556	OPRK1	0.0066583	227.233	2.9468	77.1117	34127.7	0	0	9.51e-66	90.6343
ENSG00000085871	MGST2	151.467	1155.38	178.488	6.47318	7.62794	4.88e-09	7.09e-07	9.01e-190	98.8433
ENSG00000085978	ATG16L1	139.083	393.142	136.835	2.87311	2.82666	5.41e-06	0.000464942	5.29e-28	94.9748
ENSG00000086205	FOLH1	0.0100658	411.56	5.21514	78.9164	40887.1	0	0	6.5e-121	95.2558
ENSG00000086232	EIF2AK1	481.775	2103.86	785.556	2.67818	4.36691	0.000738325	0.0363943	2.42e-238	99.5171
ENSG00000090920	FCGBP	5.16914	3040.2	8.81685	344.817	588.144	0	0	0	99.7245
ENSG00000091513	TF	3.18562	1797	54.8517	32.7611	564.099	3.73e-10	6.17e-08	0	99.3889
ENSG00000092841	MYL6	2826.54	9597.71	3542.99	2.70893	3.39557	0.000540321	0.0280018	0	99.9454
ENSG00000095110	FAM55A	0.952263	13.9925	0.298381	46.8948	14.694	0	0	0.00731055	64.7279
ENSG00000095380	NANS	240.248	1712.25	393.436	4.35203	7.127	8.92e-05	0.00571751	2.67e-271	99.3425
ENSG00000095739	BAMBI	4.23011	1732.62	129.051	13.4258	409.592	4.04e-06	0.000352035	0	99.3534
ENSG00000096006	CRISP3	25.0422	884.043	18.1898	48.6009	35.3021	6.48e-14	1.46e-11	1.12e-222	98.2949
ENSG00000099940	SNAP29	241.441	370.418	151.23	2.44937	1.5342	6.95e-05	0.00454817	9.12e-07	94.5846
ENSG00000099968	BCL2L13	125.356	317.529	144.209	2.20186	2.53303	0.000364475	0.0197424	1.63e-19	93.4852
ENSG00000100170	SLC5A1	1.13222	1090.8	6.59629	165.366	963.42	0	0	1.00295326105773e-321	98.7423
ENSG00000100473	COCH	9.59035	352.217	60.0992	5.86059	36.7262	0.000808587	0.0392523	4.16e-88	94.2436
ENSG00000101773	RBBP8	42.2603	3726.82	220.847	16.8752	88.1873	2.22e-16	5.53e-14	0	99.7954
ENSG00000102007	PLP2	1327.61	3505.02	867.813	4.03891	2.64009	1.49e-05	0.00112825	3.84e-221	99.7763
ENSG00000102048	ASB9	1.77778	67.7785	10.7538	6.30277	38.1254	7.64e-06	0.000623684	1.76e-16	77.722
ENSG00000102100	SLC35A2	92.1044	333.878	105.077	3.17747	3.62499	0.00031024	0.0171932	3.77e-32	93.8562
ENSG00000102313	ITIH5L	0.882158	48.1764	1.36056	35.4092	54.612	3.44e-09	5.15e-07	6.57e-12	74.4482
ENSG00000102390	CXorf26	90.0584	652.533	173.009	3.77167	7.24566	2.33e-08	3.19e-06	1.96e-104	97.3974
ENSG00000103316	CRYM	3.21874	624.397	28.1442	22.1857	193.988	5.1e-11	9.5e-09	2.84e-178	97.2364
ENSG00000103415	HMOX2	225.301	514.911	186.901	2.75499	2.28544	0.000320454	0.0176572	5.17e-26	96.4398
ENSG00000103534	TMC5	6.0074	531.132	57.4765	9.24085	88.4129	0.000539782	0.0280018	1.14e-145	96.5844
ENSG00000103550	C16orf88	14.252	441.603	139.433	3.16713	30.9854	0.000654468	0.0325959	4.11e-109	95.6595
ENSG00000103942	HOMER2	40.3751	468.776	73.5981	6.3694	11.6105	3.1e-05	0.00219884	5.16e-92	95.9814
ENSG00000103978	TMEM87A	178.691	1064.85	279.642	3.80789	5.95916	5.48e-06	0.000467532	7.69e-152	98.6959
ENSG00000104689	TNFRSF10A	61.4436	271.601	66.4202	4.08913	4.42033	0.000127137	0.00778868	1.02e-31	92.2248
ENSG00000104783	KCNN4	72.5268	2534.9	126.852	19.9832	34.9512	0	0	0	99.6372
ENSG00000105219	CNTD2	2.15307	87.3382	7.05574	12.3783	40.5646	1.63e-11	3.05e-09	8.04e-22	80.3683
ENSG00000105388	CEACAM5	1.69592	3021.43	44.188	68.3767	1781.58	0	0	0	99.7217
ENSG00000105467	SYNGR4	0.0208576	24.9472	2.56255	9.7353	1196.07	8.04e-07	8.07e-05	1.75e-06	69.0083
ENSG00000105523	FAM83E	0.930086	361.632	17.5711	20.5811	388.815	1.6e-09	2.52e-07	5.02e-104	94.4237
ENSG00000106003	LFNG	225.415	737.515	51.3923	14.3507	3.27181	2.64e-14	6.03e-12	6.14e-63	97.8011
ENSG00000106258	CYP3A5	4.73418	206.019	13.6911	15.0477	43.5174	8.42e-07	8.41e-05	2.77e-52	89.6849
ENSG00000106351	AGFG2	47.8616	343.035	77.0596	4.45155	7.16723	0.00104252	0.048286	1.69e-54	94.0554
ENSG00000106537	TSPAN13	59.0053	3264.38	410.093	7.96009	55.3235	1.98e-05	0.0014696	0	99.7517
ENSG00000106541	AGR2	0.0131839	25735.7	301.454	85.3718	1.95205e+06	0	0	0	99.9836
ENSG00000106605	BLVRA	213.966	773.447	210.883	3.66766	3.61482	0.000270025	0.0151396	2.45e-73	97.9403
ENSG00000106789	CORO2A	42.7785	356.256	34.0177	10.4727	8.32793	8.68e-10	1.39e-07	8.26e-61	94.32
ENSG00000107165	TYRP1	0.00995158	17.9791	0.97722	18.3982	1806.66	1.05e-11	2.02e-09	0.000146202	66.5694
ENSG00000107959	PITRM1	116.337	3216.4	300.004	10.7212	27.6472	0	0	0	99.7463
ENSG00000108582	CPD	525.404	1165.12	185.645	6.27604	2.21757	6.57e-07	6.81e-05	1.43e-54	98.8569
ENSG00000108684	ACCN1	0.00771425	150.306	2.75873	54.4838	19484.2	0	0	6.74e-43	86.3511
ENSG00000109586	GALNT7	160.009	1102.36	176.642	6.24065	6.88936	1.11e-07	1.32e-05	2.49e-171	98.7614
ENSG00000110080	ST3GAL4	270.52	896.787	139.292	6.43818	3.31505	4.03e-05	0.00273202	3.43e-77	98.3276
ENSG00000110169	HPX	0.926911	58.4119	6.75127	8.65199	63.0179	7.83e-07	7.94e-05	1.03e-14	76.2434
ENSG00000110628	SLC22A18	170.473	474.734	55.4203	8.56606	2.78481	4.04e-06	0.000352035	3.67e-33	96.0469
ENSG00000111058	ACSS3	1.37777	214.411	24.8569	8.62581	155.622	3.45e-05	0.00240477	3.73e-60	90.0805
ENSG00000111199	TRPV4	3.59194	140.722	12.7679	11.0216	39.1771	1.28e-10	2.32e-08	6.74e-35	85.6282
ENSG00000111215	PRR4	24.1965	1606.38	34.7696	46.2007	66.3891	0	0	0	99.2798
ENSG00000111291	GPRC5D	2.45071	86.7025	8.53511	10.1583	35.3785	6.31e-08	7.91e-06	8.04e-22	80.2919
ENSG00000112357	PEX7	12.3095	118.403	40.1446	2.94942	9.61889	0.00023474	0.0135986	1.05e-21	83.7048
ENSG00000112379	KIAA1244	0.0041621	351.997	33.3959	10.5401	84572.1	4.42e-07	4.81e-05	5.42e-103	94.2382
ENSG00000112494	UNC93A	0.0123829	12.1818	0.650812	18.7178	983.76	6.75e-07	6.95e-05	0.0057522	63.7157
ENSG00000114248	LRRC31	0.0109168	387.263	2.35778	164.249	35473.9	0	0	1.91e-113	94.8766
ENSG00000115325	DOK1	227.827	408.68	84.0239	4.86386	1.79382	9.55e-05	0.00608625	4.25e-12	95.2148
ENSG00000115648	MLPH	0.00757824	795.271	79.0282	10.0631	104941	2.03e-05	0.00150272	1.27e-235	98.0166
ENSG00000116260	QSOX1	308.697	4685.17	481.091	9.73864	15.1772	1.48e-10	2.65e-08	0	99.8554
ENSG00000117143	UAP1	60.8812	1886.15	256.705	7.34755	30.9809	8.29e-09	1.17e-06	0	99.4325
ENSG00000117262	GPR89A	3.4644	29.471	9.75293	3.02176	8.5068	0.00103344	0.0479812	2.39e-05	70.3124
ENSG00000117983	MUC5B	1.24904	916.506	11.2051	81.794	733.768	0	0	7.51e-270	98.3795
ENSG00000119411	BSPRY	1.18955	473.82	54.8226	8.64279	398.319	1.7e-07	2.02e-05	2.22e-137	96.036
ENSG00000119514	GALNT12	13.9626	383.246	65.6091	5.84136	27.448	0.000920279	0.0434639	2.44e-92	94.8083
ENSG00000119686	FLVCR2	62.3197	203.855	25.6712	7.94102	3.27113	4.9e-07	5.22e-05	7.19e-18	89.5758
ENSG00000120068	HOXB8	0.0138565	236.711	19.1055	12.3897	17083	0.000440913	0.0234546	1.01e-68	91.019
ENSG00000120075	HOXB5	0.0137335	248.838	24.5374	10.1412	18119.1	0.000437706	0.0234442	2.72e-72	91.4664
ENSG00000120314	WDR55	195.044	372.342	136.597	2.72584	1.90901	4.72e-06	0.000408232	5.96e-13	94.6201
ENSG00000120509	PDZD11	50.4092	568.366	204.558	2.77851	11.2751	0.000527727	0.0274977	3.04e-110	96.879
ENSG00000122642	FKBP9	14.7823	2256.29	179.729	12.5539	152.635	7.84e-12	1.53e-09	0	99.5662
ENSG00000123131	PRDX4	47.2483	1173.16	315.027	3.724	24.8297	0.000127691	0.00779768	1.09e-279	98.8678
ENSG00000123201	GUCY1B2	1.12172	56.0264	5.03442	11.1287	49.9469	9.18e-07	9.08e-05	3.76e-14	75.8423
ENSG00000123353	ORMDL2	163.976	610.868	165.733	3.68586	3.72534	8.1e-06	0.000654964	5.95e-60	97.1545
ENSG00000123983	ACSL3	153.899	1378.97	298.697	4.6166	8.9602	5.8e-06	0.000485723	5.81e-244	99.1024
ENSG00000124215	CDH26	18.6293	115.426	3.59261	32.1287	6.19594	0	0	8.26e-17	83.4238
ENSG00000124664	SPDEF	2.63869	1128	67.7656	16.6457	427.486	0.000559133	0.0285903	0	98.8023
ENSG00000125037	TMEM111	418.388	1050.59	349.945	3.00216	2.51105	6.31e-07	6.58e-05	9.47e-62	98.6714
ENSG00000125775	SDCBP2	16.1739	323.723	32.9697	9.81881	20.0152	1.15e-05	0.000901598	1.05e-73	93.6325
ENSG00000126217	MCF2L	5.32374	289.032	39.663	7.2872	54.2912	0.000481358	0.0254271	2.92e-76	92.7431
ENSG00000126562	WNK4	1.73771	107.418	8.53087	12.5917	61.8157	2.78e-07	3.12e-05	1.61e-27	82.6217
ENSG00000127252	HRASLS	14.3528	89.1816	11.1296	8.01299	6.21354	9.89e-05	0.00623642	1.95e-13	80.592
ENSG00000128610	FEZF1	0.0127793	57.3991	2.65615	21.6099	4491.57	3.45e-05	0.00240477	1.34e-15	76.0715
ENSG00000128849	CGNL1	0.00491781	430.952	43.3969	9.93048	87630.8	0.000521455	0.027245	1.36e-126	95.5177
ENSG00000130529	TRPM4	5.92984	436.107	68.3409	6.38134	73.5445	9.27e-05	0.00592688	9.25e-118	95.5886
ENSG00000130720	FIBCD1	1.16583	178.192	17.5279	10.1662	152.846	2.83e-05	0.00203961	1.5e-49	88.1899
ENSG00000130988	RGN	0.0119056	70.3717	7.41434	9.4913	5910.8	2.47e-05	0.00178852	2.26e-19	78.1039
ENSG00000131050	C20orf70	0.0178024	30.3653	1.20122	25.2787	1705.69	7.97e-08	9.8e-06	7.03e-08	70.5497
ENSG00000131100	ATP6V1E1	447.199	1243.23	511.981	2.42828	2.78004	0.000882732	0.0422465	3.67e-85	98.9551
ENSG00000131126	TEX101	0.019191	60.0199	0.553547	108.428	3127.5	0	0	1.82e-16	76.508
ENSG00000131771	PPP1R1B	1.37314	4170.26	103.039	40.4724	3037.03	0	0	0	99.8254
ENSG00000131871	AC023024.6	72.1657	613.211	147.839	4.14782	8.49727	4.79e-07	5.16e-05	5.38e-106	97.1682
ENSG00000132204	C18orf2	0.0265848	16.6426	0.966722	17.2156	626.02	1.53e-06	0.000144374	0.000272617	65.9965
ENSG00000132254	ARFIP2	94.1021	870.126	235.955	3.68767	9.24662	2.36e-05	0.0017144	4.6e-156	98.254
ENSG00000133019	CHRM3	0.0102142	471.061	5.74302	82.0233	46118.5	0	0	1.49e-138	96.006
ENSG00000133135	RNF128	0.00860687	119.489	13.2752	9.00088	13883	0.000494463	0.0259762	9.69e-34	83.8085
ENSG00000134265	NAPG	152.844	612.812	176.495	3.47213	4.00938	1.39e-06	0.000132902	1.49e-64	97.1655
ENSG00000134339	SAA2	0.035547	370.267	15.2813	24.23	10416.3	1.16e-12	2.39e-10	2.3e-108	94.5819
ENSG00000134398	ERN2	0.00829669	640.416	18.6052	34.4214	77189.4	1.11e-10	2.03e-08	3.65e-189	97.3292
ENSG00000134504	KCTD1	1.89186	337.297	60.4591	5.57892	178.288	7.85e-05	0.00508651	7.62e-95	93.9326
ENSG00000134612	AP003122.2-201	0.0107755	51.4803	0.324632	158.58	4777.54	0	0	7.25e-14	75.0539
ENSG00000134827	TCN1	64.6518	1976.75	45.5697	43.3786	30.5753	4.63e-13	9.96e-11	0	99.468
ENSG00000134873	CLDN10	0.00885551	3291.97	18.877	174.39	371742	0	0	0	99.7545
ENSG00000134874	DZIP1	0.00468028	405.469	51.3384	7.89797	86633.6	2.46e-06	0.000225619	8.03e-119	95.1657
ENSG00000135052	GOLM1	70.4831	5407.48	289.757	18.6621	76.7203	0	0	0	99.8827
ENSG00000135324	MRAP2	1.18572	497.181	12.3343	40.3088	419.309	0	0	3.04e-144	96.2761
ENSG00000135549	PKIB	2.52587	279.609	24.1622	11.5722	110.698	3.59e-07	3.98e-05	1.81e-76	92.4731
ENSG00000135773	CAPN9	0.0106029	144.793	7.21658	20.0639	13655.9	3.18e-08	4.24e-06	2.03e-41	85.9419
ENSG00000135845	PIGC	81.5003	349.894	97.0582	3.60499	4.29316	0.000104695	0.00656056	3.25e-39	94.1972
ENSG00000136247	ZDHHC4	67.5462	452.939	173.08	2.61694	6.70561	0.000885689	0.0422465	3.22e-69	95.8014
ENSG00000136542	GALNT5	0.913014	257.533	26.7243	9.63667	282.069	0.00011729	0.00727843	3.64e-73	91.7637
ENSG00000136816	TOR1B	203.545	340.095	110.717	3.07176	1.67086	2.11e-06	0.000194325	2.98e-08	93.9899
ENSG00000136868	SLC31A1	101.748	418.388	112.001	3.73557	4.112	6.45e-05	0.00423351	4.31e-45	95.3485
ENSG00000137634	FAM55D	0.0121852	220.945	0.379704	581.887	18132.3	0	0	5.79e-64	90.3724
ENSG00000137767	SQRDL	662.862	1369.24	269.597	5.07884	2.06565	1.26e-05	0.000979906	5.03e-55	99.0943
ENSG00000137842	TMEM62	55.0268	464.888	99.3438	4.67959	8.4484	9.49e-07	9.33e-05	3.62e-80	95.9378
ENSG00000138784	AC105391.1	0.0161737	52.5653	3.36642	15.6146	3250.05	6.84e-06	0.000565518	1.93e-14	75.2449
ENSG00000139357	SLC5A8	0.00775204	41.2618	1.87476	22.0091	5322.7	4.22e-08	5.47e-06	5.34e-11	73.0842
ENSG00000139629	GALNT6	55.2051	1316.14	73.7586	17.8438	23.8409	0	0	2.02494368861454e-311	99.0397
ENSG00000139714	MORN3	27.5624	61.8612	9.87175	6.26649	2.24441	1.11e-05	0.000878387	0.00169969	76.8026
ENSG00000139797	RNF113B	0.0166079	11.233	1.5592	7.2043	676.364	8.78e-06	0.000701487	0.0104239	63.1183
ENSG00000140297	GCNT3	0.00914802	1263.53	27.5877	45.8005	138120	6.66e-15	1.58e-12	0	98.9797
ENSG00000140406	MESDC1	158.648	405.249	125.057	3.24053	2.5544	0.000243394	0.0139733	1.01e-24	95.163
ENSG00000140598	EFTUD1	32.4224	243.304	80.2245	3.03278	7.50418	3.41e-05	0.00239633	7.16e-40	91.2645
ENSG00000140650	PMM2	154.577	577.467	229.347	2.51788	3.73578	0.00084192	0.0405624	1.35e-56	96.9418
ENSG00000140743	CDR2	70.8007	437.432	125.563	3.48376	6.17836	8.7e-06	0.000697615	9.19e-64	95.605
ENSG00000141384	TAF4B	10.7877	903.69	64.093	14.0997	83.7708	2.19e-12	4.38e-10	8.92e-248	98.3467
ENSG00000141699	FAM134C	220.182	444.949	195.176	2.27974	2.02082	0.000429171	0.0230514	1.38e-17	95.7032
ENSG00000141854	AC022098.9-201	47.7963	156.127	16.8673	9.2562	3.26652	2.5e-08	3.38e-06	1.32e-13	86.7685
ENSG00000141934	PPAP2C	1.03484	1169.44	183.388	6.37689	1130.07	0.00026725	0.0150279	0	98.8624
ENSG00000142208	AKT1	742.943	1293.06	494.872	2.61291	1.74046	0.000186789	0.0110546	2.05e-33	99.0151
ENSG00000143153	ATP1B1	13.7496	5140.71	448.348	11.4659	373.881	7e-11	1.29e-08	0	99.8745
ENSG00000143315	PIGM	29.4104	125.386	43.8858	2.8571	4.26331	0.000605622	0.0307217	2.09e-14	84.3432
ENSG00000143365	RORC	32.8691	366.165	25.309	14.4678	11.1401	1.78e-07	2.05e-05	2.09e-70	94.5083
ENSG00000143512	HHIPL2	1.10496	546.414	6.06317	90.1202	494.508	0	0	7.15e-159	96.7099
ENSG00000143537	ADAM15	246.555	1785.67	346.598	5.15198	7.24247	8.72e-05	0.00560824	4.33e-285	99.3834
ENSG00000143556	S100A7	0.0375101	1801.74	42.2797	42.6147	48033.4	5.42e-12	1.07e-09	0	99.3916
ENSG00000143578	CREB3L4	17.6481	1566.05	138.669	11.2935	88.738	1.87e-10	3.29e-08	0	99.2552
ENSG00000144152	FBLN7	12.7331	244.826	17.8308	13.7305	19.2275	2.09e-09	3.2e-07	9.09e-55	91.3191
ENSG00000144677	CTDSPL	155.187	606.276	141.97	4.27045	3.90676	9.88e-05	0.00623642	2.33e-62	97.1273
ENSG00000144867	SRPRB	70.5417	1092.57	296.72	3.68217	15.4883	2.2e-05	0.0016252	1.5e-233	98.7451
ENSG00000144891	AGTR1	0.0106981	223.283	10.9531	20.3854	20871.2	0.0003299	0.0181256	1.47e-64	90.4706
ENSG00000145103	ILDR1	1.04868	175.95	28.1041	6.26066	167.782	3.57e-05	0.00245467	5.83e-49	88.0562
ENSG00000146411	SLC2A12	18.7658	94.1307	22.7072	4.14541	5.01607	0.000239582	0.0137958	3.96e-12	81.1704
ENSG00000148225	WDR31	1.13015	67.3325	14.2945	4.71038	59.5786	4.24e-05	0.00286121	2.87e-17	77.6565
ENSG00000148488	ST8SIA6	10.3915	57.9136	4.78243	12.1097	5.57318	5.49e-06	0.000467532	2.11e-08	76.1588
ENSG00000148965	SAA4	0.0323065	110.72	7.94339	13.9387	3427.18	0.000266617	0.0150279	2.2e-31	82.9573
ENSG00000149636	C20orf172	69.2986	401.358	130.449	3.07674	5.79172	0.000337538	0.0184396	1.78e-56	95.103
ENSG00000149923	PPP4C	906.931	1716.99	665.669	2.57935	1.89319	0.00088465	0.0422465	7.36e-56	99.3452
ENSG00000150403	TMCO3	248.605	835.925	188.899	4.42525	3.36246	1.74e-07	2.04e-05	3.59e-73	98.1503
ENSG00000151690	MFSD6	82.4655	526.038	141.082	3.72861	6.37888	9.24e-06	0.000735047	1.31e-78	96.5407
ENSG00000151882	CCL28	16.0133	433.955	58.4667	7.42225	27.0996	0.000304678	0.0169831	1.45e-104	95.5586
ENSG00000151892	GFRA1	0.00977723	716.034	20.9415	34.1921	73234.9	0	0	6.05e-212	97.7084
ENSG00000152402	GUCY1A2	0.00939611	195.38	12.4939	15.6381	20793.7	2.04e-08	2.82e-06	3.11e-56	89.1502
ENSG00000152931	AC109486.2	0.042697	186.16	19.1934	9.69917	4360.03	0.000772081	0.037767	1.44e-53	88.6537
ENSG00000153002	CPB1	0.0153093	56.3825	1.21682	46.3359	3682.88	0	0	2.61e-15	75.9023
ENSG00000153132	CLGN	0.0103162	375.72	35.2582	10.6562	36420.2	1.74e-07	2.04e-05	3.71e-110	94.6801
ENSG00000153714	C9orf150	5.94729	308.149	36.446	8.45497	51.8135	3.71e-08	4.87e-06	1.94e-80	93.256
ENSG00000154079	C6orf57	19.1487	228.773	63.9604	3.57678	11.9472	4.76e-05	0.00319283	2.71e-45	90.6998
ENSG00000154305	MIA3	174.03	648.786	153.735	4.22016	3.72801	5.65e-06	0.000479289	1e-63	97.3783
ENSG00000154760	SLFN13	68.008	331.405	63.9181	5.18484	4.87303	0.000898202	0.0426312	2.87e-41	93.8017
ENSG00000154999	MRPS17	29.9707	1541.09	237.263	6.49529	51.4199	9.83e-07	9.57e-05	0	99.2388
ENSG00000155158	TTC39B	53.6084	129.811	27.3152	4.75232	2.42146	0.000247027	0.0141395	1.11e-07	84.7306
ENSG00000156413	FUT6	0.00921765	196.963	5.50322	35.7905	21368	6.08e-13	1.3e-10	7.9e-57	89.232
ENSG00000157388	CACNA1D	4.97376	172.619	11.8272	14.5951	34.7059	4.19e-10	6.86e-08	7.35e-43	87.857
ENSG00000157613	CREB3L1	0.814241	2196.41	153.765	14.2842	2697.49	1.08e-07	1.31e-05	0	99.5471
ENSG00000157703	SVOPL	0.0162537	71.0777	3.84937	18.4648	4373.02	1.96e-10	3.42e-08	1.16e-19	78.2076
ENSG00000157823	AP3S2	254.252	662.862	192.087	3.45084	2.6071	7.88e-06	0.000640493	1.3e-41	97.4546
ENSG00000158683	PKD1L1	1.0325	38.0923	3.31665	11.4852	36.8934	5.93e-08	7.47e-06	3.84e-09	72.413
ENSG00000158715	SLC45A3	23.0915	458.1	45.8181	9.99821	19.8385	1.69e-10	3e-08	5.56e-104	95.8614
ENSG00000159184	HOXB13	0.00943337	804.021	19.8363	40.5328	85231.6	0	0	2.55e-238	98.0467
ENSG00000159228	CBR1	74.6262	804.923	225.569	3.56842	10.7861	0.000935635	0.0440806	3.85e-153	98.0494
ENSG00000159231	CBR3	9.72871	731.266	41.7592	17.5115	75.1659	1.33e-15	3.23e-13	2.1e-198	97.7738
ENSG00000159263	SIM2	1.60731	630.807	24.8855	25.3483	392.462	0	0	3.01e-182	97.2746
ENSG00000159337	PLA2G4D	0.00833449	14.4229	1.07471	13.4203	1730.51	3.34e-06	0.000295486	0.00172452	64.9488
ENSG00000159516	SPRR2G	0.031726	291.855	3.06411	95.2495	9199.24	0	0	4.27e-85	92.8223
ENSG00000159871	LYPD5	0.0121501	260.891	20.883	12.493	21472.3	1.99e-09	3.08e-07	7.26e-76	91.8756
ENSG00000159921	GNE	59.4591	1879.59	110.564	17.0001	31.6115	0	0	0	99.4298
ENSG00000160180	TFF3	4.26205	12123	260.78	46.4873	2844.4	5e-10	8.13e-08	0	99.9591
ENSG00000160182	TFF1	0.037843	3454.82	169.096	20.4311	91293.4	0.000825984	0.0398948	0	99.7708
ENSG00000160213	CSTB	691.406	5636.47	1320	4.27007	8.15219	0.000262168	0.0149171	0	99.8881
ENSG00000160439	RDH13	32.3303	192.64	56.1914	3.42829	5.9585	0.000819811	0.0396966	5.78e-28	89.0083
ENSG00000160678	S100A1	8.98465	2716.63	170.719	15.9129	302.363	1.76e-07	2.04e-05	0	99.6726
ENSG00000160753	RUSC1	40.5433	468.508	128.4	3.64881	11.5557	0.000901174	0.0426667	3.13e-91	95.9787
ENSG00000160862	AZGP1	0.0182154	6812.07	337.864	20.1622	373974	0.000179491	0.0106886	0	99.9127
ENSG00000161542	PRPSAP1	121.962	720.268	255.726	2.81657	5.90568	0.000118805	0.00734867	3.48e-102	97.7275
ENSG00000161798	AQP5	0.0163133	4255.22	25.8821	164.408	260843	0	0	0	99.8309
ENSG00000162009	SSTR5	0.0104909	128.965	2.53905	50.7925	12293	9.31e-13	1.94e-10	1.09e-36	84.6569
ENSG00000162073	PAQR4	51.5538	922.111	186.008	4.95737	17.8864	1.65e-06	0.000154135	2.79e-204	98.3931
ENSG00000162078	AC005361.5	16.2269	2318.18	38.5368	60.1549	142.86	0	0	0	99.5826
ENSG00000162761	LMX1A	0.00782394	15.0627	0.453301	33.2289	1925.2	2.22e-16	5.53e-14	0.000935724	65.2653
ENSG00000162836	ACP6	51.217	566.246	98.3639	5.75664	11.0558	1.12e-05	0.000878387	6.03e-109	96.8626
ENSG00000163009	C2orf48	4.86832	82.7539	15.8521	5.22038	16.9985	0.000108258	0.00673974	7.54e-18	79.7981
ENSG00000163110	PDLIM5	99.1706	1105.81	198.922	5.55903	11.1506	0.000154342	0.00930665	1.32e-213	98.7669
ENSG00000163380	LMOD3	0.0136483	26.9633	0.585771	46.0304	1975.57	0	0	4.86e-07	69.6085
ENSG00000163406	SLC15A2	71.8933	384.493	56.1821	6.84369	5.3481	0.000169255	0.0101105	2.57e-51	94.8302
ENSG00000163689	C3orf67	0.00966599	134.624	17.0721	7.88557	13927.6	7.15e-06	0.000588593	1.84e-38	85.1344
ENSG00000163902	RPN1	776.876	4071.18	1328.81	3.06378	5.24045	0.000161398	0.00967126	0	99.8199
ENSG00000163956	LRPAP1	435.919	1281.48	431.587	2.96923	2.93972	0.000612409	0.0309025	9.68e-95	99.0015
ENSG00000164047	CAMP	274.044	465.769	35.4884	13.1245	1.69962	9.76e-05	0.00619549	9.81e-12	95.9487
ENSG00000164220	F2RL2	6.566	992.608	44.0899	22.5133	151.174	1.07e-08	1.5e-06	9.38e-281	98.5568
ENSG00000164411	GJB7	0.0122001	24.3818	3.3872	7.19824	1998.5	0.000771284	0.037767	3.32e-06	68.8337
ENSG00000164414	SLC35A1	219.163	552.4	144.339	3.82709	2.5205	4.73e-06	0.000408232	6.94e-33	96.7562
ENSG00000164488	DACT2	0.00737999	121.744	7.56418	16.0948	16496.5	3.76e-05	0.00256859	1.27e-34	84.0158
ENSG00000164695	CHMP4C	1.30251	296.634	47.5805	6.23436	227.741	0.000999015	0.0468365	1.02e-84	92.9559
ENSG00000165105	RASEF	0.0098278	291.377	21.6316	13.4699	29648.2	2.63e-10	4.46e-08	8.48e-85	92.8086
ENSG00000165188	RNF183	0.0138224	188.139	9.1042	20.6651	13611.2	0.00030605	0.0170102	3.68e-54	88.7601
ENSG00000165496	RPL10L	2.59069	54.1712	0.93529	57.9191	20.91	0	0	9.39e-12	75.5258
ENSG00000165621	OXGR1	0.0116776	194.339	10.5246	18.4652	16642.1	0.000552599	0.028463	6.13e-56	89.0983
ENSG00000165731	RET	3.72544	809.843	13.2932	60.9217	217.382	0	0	8.86e-232	98.0657
ENSG00000166105	GLB1L3	2.16292	162.388	6.69193	24.2662	75.0783	9.19e-07	9.08e-05	2.07e-43	87.1968
ENSG00000166123	GPT2	7.49341	505.983	118.417	4.27288	67.5236	0.00040274	0.0217536	8.31e-137	96.3579
ENSG00000166477	LEO1	81.856	519.441	170.728	3.0425	6.3458	6.68e-06	0.000554736	5.86e-77	96.4807
ENSG00000166557	TMED3	115.079	2653.13	488.468	5.43153	23.0549	2.05e-06	0.000189528	0	99.6617
ENSG00000166847	DCTN5	123.483	627.857	260.539	2.40984	5.08458	0.000107056	0.00668664	8.67e-81	97.2582
ENSG00000166959	MS4A8B	0.0168521	272.041	0.917601	296.469	16142.8	0	0	3.87e-79	92.2384
ENSG00000166998	CKMT1A	0.0140974	69.5618	7.05467	9.86038	4934.38	2.82e-07	3.15e-05	2.26e-19	77.9894
ENSG00000167034	NKX3-1	5.60907	5218.28	24.9848	208.858	930.328	0	0	0	99.8772
ENSG00000167104	BPIL3	0.0167665	442.761	0.666147	664.659	26407.5	0	0	3.53e-130	95.6732
ENSG00000167183	ATAD4	0.0165806	724.837	77.8151	9.31487	43715.9	0.00100518	0.0470104	1.22e-214	97.7466
ENSG00000167186	COQ7	70.8195	251.905	76.0805	3.31103	3.55699	1.17e-06	0.000112825	7.96e-24	91.57
ENSG00000167332	OR51E2	0.0101087	42.2386	1.11936	37.7346	4178.43	0	0	2.77e-11	73.2833
ENSG00000167333	TRIM68	22.5884	300.501	67.2042	4.47146	13.3034	0.000483329	0.0254611	3.75e-61	93.0596
ENSG00000167580	AQP2	0.00744746	21.0536	0.452361	46.5417	2826.96	0	0	2.23e-05	67.737
ENSG00000167757	KLK11	0.0161545	435.701	23.9729	18.1748	26970.8	1.12e-06	0.000108017	4.38e-128	95.5831
ENSG00000167799	NUDT8	10.6381	467.553	55.4376	8.43387	43.9509	1.41e-06	0.000134897	3.02e-120	95.9678
ENSG00000167800	TBX10	0.0154231	645.454	5.137	125.648	41849.7	0	0	1.16e-190	97.3592
ENSG00000167861	C17orf28	5.15434	769.662	116.6	6.60085	149.323	0.00076642	0.0376823	4.56e-218	97.9266
ENSG00000168434	COG7	65.4889	345.614	148.491	2.3275	5.27743	0.00044157	0.0234546	5.23e-46	94.1099
ENSG00000168658	VWA3B	0.00537516	13.9875	1.18909	11.7632	2602.26	4.01e-06	0.000352035	0.00172452	64.7251
ENSG00000168703	WFDC12	1.45097	22.9983	2.04657	11.2375	15.8503	4.25e-05	0.00286121	4.02e-05	68.3945
ENSG00000168748	CA7	1.08991	262.053	2.00954	130.405	240.435	0	0	2.38e-74	91.9138
ENSG00000168775	CKMT1B	0.0140974	78.9872	8.12252	9.72447	5602.98	5.85e-07	6.17e-05	5.39e-22	79.3098
ENSG00000168806	LCMT2	16.8315	198.044	57.9136	3.41965	11.7663	3.37e-05	0.00237287	1.05e-38	89.2866
ENSG00000169116	AC110760.3	4.43703	733.139	122.765	5.97191	165.232	0.000264661	0.0150144	7.19e-209	97.782
ENSG00000169347	GP2	0.00859427	2134.39	0.767748	2780.06	248350	0	0	0	99.528
ENSG00000169813	HNRNPF	509.46	3397.65	1040.49	3.26543	6.66913	2.28e-05	0.00167607	0	99.7654
ENSG00000169951	ZNF764	51.097	142.586	50.8818	2.8023	2.7905	3.85e-05	0.00261996	1.82e-10	85.7755
ENSG00000170465	KRT6C	0.0116874	105.089	4.21265	24.9461	8991.68	5.69e-06	0.000480941	1.28e-29	82.3817
ENSG00000170537	TMC7	0.969423	139.261	13.848	10.0564	143.653	2.43e-10	4.16e-08	4.22e-38	85.5108
ENSG00000170577	SIX2	0.0122976	982.118	12.8272	76.5655	79862.3	0	0	1.02e-291	98.535
ENSG00000170608	FOXA3	0.0129389	174.938	9.7186	18.0003	13520.3	5.55e-08	7.05e-06	2.64e-50	87.9962
ENSG00000170615	SLC26A5	2.32332	25.0576	2.20181	11.3804	10.7853	2.22e-16	5.53e-14	5.77e-05	69.0438
ENSG00000170689	HOXB9	0.813035	508.491	39.9781	12.7193	625.424	0.000102194	0.00642482	1.58e-147	96.3825
ENSG00000170703	TTLL6	0.00748156	39.8199	2.78344	14.306	5322.41	2.92e-10	4.92e-08	1.03e-10	72.7813
ENSG00000171017	LRRC8E	0.00831491	143.523	23.819	6.02557	17260.9	0.000148893	0.00900636	4.01e-41	85.8464
ENSG00000171119	NRTN	1.19467	325.794	11.9067	27.3623	272.706	1.74e-13	3.83e-11	2.52e-93	93.6789
ENSG00000171124	FUT3	0.0106103	704.206	29.6621	23.7409	66370	1.22e-12	2.5e-10	2.39e-208	97.6565
ENSG00000171243	SOSTDC1	0.861591	441.186	24.7229	17.8452	512.06	0.000344303	0.0187026	1.53e-127	95.6541
ENSG00000171302	CANT1	476.612	2985.1	229.862	12.9865	6.26317	0	0	0	99.7163
ENSG00000171431	KRT20	0.014335	56.4956	1.13058	49.9706	3941.11	0	0	1.34e-15	75.9214
ENSG00000173432	SAA1	0.0287037	610.483	48.4395	12.603	21268.4	9.55e-07	9.35e-05	3.6e-180	97.1518
ENSG00000173848	NET1	14.3586	1167.06	305.413	3.82123	81.2794	0.000421598	0.0227083	1.18773381260236e-320	98.8596
ENSG00000173917	HOXB2	35.7183	386.345	46.2016	8.36214	10.8164	0.000204191	0.0119371	2.36e-73	94.8602
ENSG00000174514	MFSD4	5.70728	595.672	20.1278	29.5945	104.371	0	0	7.7e-165	97.0618
ENSG00000175121	WFDC5	4.14898	25.3785	2.17429	11.6721	6.1168	3.07e-05	0.00219065	0.000665349	69.1393
ENSG00000175336	APOF	1.36621	73.4659	1.60066	45.8974	53.7735	0	0	5.61e-19	78.5459
ENSG00000175344	CHRNA7	0.0105003	13.0811	1.64139	7.96954	1245.79	3.52e-05	0.0024341	0.00315296	64.2313
ENSG00000175556	LONRF3	46.7297	76.5872	13.8503	5.52962	1.63894	0.00100915	0.0470812	0.0276091	78.9824
ENSG00000176399	DMRTA1	0.0116187	71.4854	5.44031	13.1399	6152.59	1.04e-09	1.64e-07	1.16e-19	78.2704
ENSG00000176658	MYO1D	16.2781	1415.21	217.558	6.50496	86.9392	2.75e-06	0.000249002	0	99.1379
ENSG00000176826	FKBP9L	0.0112473	102.026	3.88653	26.2513	9071.16	0	0	9.74e-29	82.0516
ENSG00000176920	FUT2	4.22402	814.168	29.692	27.4205	192.747	0	0	5.72e-233	98.0794
ENSG00000177202	SPACA4	0.0215289	65.789	5.13215	12.819	3055.84	4.61e-07	4.99e-05	3.3e-18	77.4165
ENSG00000178096	BOLA1	30.2544	159.86	45.2351	3.53399	5.28387	5.48e-05	0.0036092	1.75e-21	87.0222
ENSG00000178343	SHISA3	0.0130154	183.153	5.75107	31.8468	14072.1	0	0	1.12e-52	88.4763
ENSG00000178372	CALML5	0.0252551	2095.67	156.849	13.361	82980.1	0.000211042	0.0123001	0	99.5144
ENSG00000178401	DNAJC22	0.0105302	438.881	16.0381	27.3649	41678.4	0	0	5.54e-129	95.6241
ENSG00000178460	C8orf45	1.7968	16.4316	3.0143	5.45122	9.14495	0.00026614	0.0150279	0.00798212	65.901
ENSG00000178538	CA8	3.44336	527.556	47.8436	11.0267	153.209	0.000121986	0.00749706	9.76e-150	96.5544
ENSG00000178980	SEPW1	230.372	2794.78	743.032	3.76132	12.1316	0.000440038	0.0234546	0	99.6863
ENSG00000179058	C9orf50	0.0150576	17.6138	2.1645	8.13757	1169.76	1.44e-05	0.0010982	0.000146202	66.4193
ENSG00000179522	AC112491.4	2.89424	318.002	17.2003	18.4882	109.874	1.8e-07	2.06e-05	1.25e-87	93.4961
ENSG00000179889	PDXDC1	103.81	778.323	245.268	3.17336	7.49757	1.36e-05	0.00104984	2.17e-126	97.9566
ENSG00000179913	B3GNT3	1.31259	749.879	70.3402	10.6607	571.297	0.000316995	0.0175169	7.27e-220	97.8502
ENSG00000179914	ITLN1	3.60347	36.5176	2.00996	18.1683	10.134	2.29e-09	3.49e-07	1.07e-06	72.0584
ENSG00000179958	AC106782.6	87.6356	1569.61	428.418	3.66374	17.9107	0.000554805	0.028463	0	99.2579
ENSG00000180318	ALX1	0.0174263	22.128	2.00492	11.0368	1269.81	0.000130768	0.00796023	1.18e-05	68.1108
ENSG00000180347	CCDC129	0.00573684	39.5519	1.18294	33.4354	6894.38	6.78e-09	9.71e-07	1.03e-10	72.7268
ENSG00000180891	CUEDC1	130.037	1094.11	103.624	10.5585	8.41385	1.52e-12	3.08e-10	3.37e-188	98.7478
ENSG00000180979	LRRC57	100.866	234.372	76.5451	3.06188	2.32359	5.98e-06	0.000498616	1.83e-12	90.9235
ENSG00000181039	ANKRD34A	7.76374	63.9515	13.1962	4.84621	8.2372	5.34e-05	0.00353227	7.17e-11	77.1327
ENSG00000181104	F2R	147.438	1412.06	154.16	9.1597	9.57729	1.43e-06	0.000136213	2.41e-257	99.1352
ENSG00000181333	HEPHL1	1.52431	32.9736	2.87526	11.4681	21.6318	1.8e-08	2.5e-06	5.36e-07	71.2154
ENSG00000181704	YIPF6	87.8793	596.975	159.553	3.74155	6.79313	7.92e-05	0.00511112	4.34e-92	97.07
ENSG00000181830	SLC35C1	69.7072	616.808	100.324	6.14817	8.84856	3.46e-08	4.57e-06	2.35e-108	97.19
ENSG00000182208	AC091196.6	212.726	482.849	129.332	3.73342	2.26982	1.93e-05	0.0014486	5.08e-24	96.137
ENSG00000182580	EPHB3	4.14562	459.235	44.1181	10.4092	110.776	3.98e-07	4.38e-05	1.32e-127	95.8751
ENSG00000182809	CRIP2	48.1139	2612.67	430.004	6.07592	54.3016	3.53e-05	0.0024341	0	99.6535
ENSG00000182827	ACBD3	153.27	690.28	268.34	2.57241	4.50368	0.00102274	0.0475994	1.44e-80	97.5911
ENSG00000183145	DSCR6	0.0119162	135.014	6.55853	20.586	11330.3	2.4e-10	4.15e-08	1.84e-38	85.1671
ENSG00000183196	CHST6	0.00482261	206.13	10.0252	20.5612	42742.4	2.44e-15	5.85e-13	1.67e-59	89.6904
ENSG00000183208	C15orf58	20.5678	93.2078	25.2139	3.69668	4.53173	2.03e-06	0.000188514	4.64e-11	81.0667
ENSG00000183778	B3GALT5	0.00879387	160.47	9.60115	16.7136	18248	4.13e-07	4.52e-05	7.37e-46	87.0659
ENSG00000183844	FAM3B	0.0261358	969.809	30.7536	31.5348	37106.6	1.64e-14	3.8e-12	4.1e-288	98.5077
ENSG00000184012	TMPRSS2	0.00906137	348.16	27.8472	12.5025	38422.5	2.83e-06	0.000254361	8.44e-102	94.1645
ENSG00000184330	S100A7A	0.0829189	73.8654	0.679999	108.626	890.815	0	0	1.55e-20	78.6032
ENSG00000184343	SRPK3	4.91156	68.7326	8.87581	7.74382	13.9941	1.42e-05	0.0010873	3.86e-14	77.8693
ENSG00000184361	C17orf46	9.24993	26.6406	5.43387	4.9027	2.88009	0.000180563	0.0107192	0.0153005	69.5158
ENSG00000184414	AC069281.6-201	7.84135	54.1112	8.74242	6.1895	6.90076	0.000225914	0.013127	1.68e-08	75.5149
ENSG00000184454	C1orf130	0.931612	106.032	6.22852	17.0236	113.816	5.86e-07	6.17e-05	1.73e-28	82.4799
ENSG00000184887	BTBD6	130.562	502.367	163.568	3.0713	3.84772	0.000478454	0.0253435	9.53e-51	96.3225
ENSG00000185043	CIB1	596.507	3116.65	737.362	4.22676	5.22484	2.87e-05	0.00205317	0	99.7354
ENSG00000185156	MFSD6L	33.4081	103.006	6.55554	15.7129	3.08327	7.35e-08	9.09e-06	9.2e-09	82.158
ENSG00000185479	KRT6B	0.011693	330.879	21.8999	15.1087	28297.1	8.3e-06	0.000668427	9.99e-97	93.7908
ENSG00000185561	TLCD2	0.0775843	111.147	13.8984	7.99709	1432.59	5.16e-05	0.00343344	2.2e-31	83.001
ENSG00000185928	C16orf53	123.562	510.671	128.758	3.96612	4.13292	2.67e-08	3.58e-06	2.69e-55	96.4016
ENSG00000186261	AC027277.5	0.0118825	1077.25	217.586	4.95091	90658.5	0.00073321	0.0362353	3.05134942871554e-320	98.7178
ENSG00000187013	C17orf82	0.015566	21.5769	2.20502	9.78536	1386.16	1.02e-07	1.24e-05	1.18e-05	67.9171
ENSG00000188039	NWD1	0.00451714	135.342	3.9074	34.6374	29962	0	0	1.84e-38	85.1944
ENSG00000188175	HEPACAM2	1.1881	152.483	3.59498	42.4154	128.342	1.55e-14	3.63e-12	6.54e-42	86.5093
ENSG00000188266	AC027228.16	1.62769	102.858	15.4729	6.64765	63.1928	4.2e-08	5.47e-06	2.24e-26	82.1416
ENSG00000188306	LRRIQ4	0.0137896	42.1017	1.74995	24.0589	3053.15	0	0	2.77e-11	73.256
ENSG00000188508	KRTDAP	0.0423799	283.791	8.76019	32.3956	6696.37	2.89e-09	4.36e-07	1.03e-82	92.5958
ENSG00000188620	HMX3	0.0197522	24.6102	0.907571	27.1165	1245.94	2.94e-06	0.000262433	1.75e-06	68.9047
ENSG00000188643	S100A16	0.0149414	2911.97	549.253	5.30168	194893	0.000499014	0.0261437	0	99.7054
ENSG00000188659	FAM154B	1.63831	41.5686	4.96433	8.37346	25.3728	3.69e-09	5.44e-07	2.29e-09	73.1469
ENSG00000188833	ENTPD8	1.13137	81.5573	6.72718	12.1236	72.0874	3.03e-10	5.05e-08	1.49e-21	79.6453
ENSG00000188959	C9orf152	1.79079	415.958	23.1623	17.9584	232.276	1.62e-06	0.000152419	2.95e-118	95.3158
ENSG00000189171	S100A13	20.791	1085.86	191.349	5.67475	52.2271	2.22e-07	2.51e-05	1.7e-286	98.7341
ENSG00000189334	S100A14	1.06132	4633.85	282.114	16.4254	4366.12	4.9e-08	6.31e-06	0	99.8527
ENSG00000196391	ZNF774	0.0134699	51.5859	13.2448	3.89481	3829.73	0.000189276	0.0111673	3.74e-14	75.073
ENSG00000196407	THEM5	12.5301	62.3876	6.04196	10.3257	4.97901	5e-08	6.39e-06	6.5e-08	76.8845
ENSG00000196408	NOXO1	2.65636	80.9002	13.312	6.07722	30.4553	9.97e-06	0.000789847	4.19e-19	79.5608
ENSG00000196542	C3orf57	3.7972	416.541	23.7272	17.5554	109.697	4.81e-07	5.16e-05	3.24e-115	95.324
ENSG00000197261	C6orf141	0.0138382	118.678	13.4332	8.83466	8576.08	3.53e-05	0.0024341	9.69e-34	83.7294
ENSG00000197496	SLC2A10	0.00716445	790.304	52.4431	15.0697	110309	9.74e-12	1.89e-09	4e-234	97.9975
ENSG00000197520	FAM177B	2.86959	174.5	6.12857	28.4732	60.8102	0	0	7.46e-46	87.9716
ENSG00000197956	S100A6	2534.9	15832.6	1777.12	8.90912	6.24585	6.98e-08	8.69e-06	0	99.97
ENSG00000198488	B3GNT6	0.0109327	55.5727	0.861092	64.5375	5083.18	0	0	2.61e-15	75.7687
ENSG00000198643	FAM3D	2.07689	2376.46	24.48	97.0776	1144.24	0	0	0	99.599
ENSG00000198682	PAPSS2	51.0773	700.179	95.3726	7.34151	13.7082	6.78e-07	6.95e-05	1.44e-144	97.6374
ENSG00000198788	MUC2	0.00498192	38.8281	0.23387	166.024	7793.8	0	0	1.98e-10	72.5713
ENSG00000198807	PAX9	0.00931956	241.381	22.6353	10.6639	25900.4	5.31e-05	0.00352605	6.53e-70	91.1936
ENSG00000203697	CAPN8	1.77049	334.648	25.1067	13.329	189.015	2.3e-05	0.00168577	2.98e-94	93.8726
ENSG00000203800	C6orf183	0.0351813	37.2638	2.58804	14.3985	1059.19	0	0	7.37e-10	72.2248
ENSG00000203952	AC004409.1	0.0167571	55.6378	5.34311	10.413	3320.25	1.75e-05	0.00131852	2.61e-15	75.7796
ENSG00000203985	LDLRAD1	0.0256291	98.0292	5.27728	18.5757	3824.92	5.75e-06	0.000483307	1.46e-27	81.6096
ENSG00000204361	FAM55B	0.0132225	211.091	0.711108	296.848	15964.6	0	0	5.46e-61	89.925
ENSG00000204385	SLC44A4	0.010406	211.536	5.91579	35.7579	20328.3	0	0	2.76e-61	89.9468
ENSG00000204609	AC103702.3	0.0415428	91.1644	6.4558	14.1213	2194.47	1.97e-05	0.0014696	1.65e-25	80.8266
ENSG00000204860	C9orf122	3.24921	35.7491	6.47956	5.51721	11.0024	0.00080136	0.0390995	4.48e-07	71.8811
ENSG00000204930	C9orf128	1.3521	72.0908	1.2712	56.7108	53.3175	0	0	1.08e-18	78.3549
ENSG00000205054	AC009236.4	0.0194904	22.9901	2.01021	11.4367	1179.56	2.09e-07	2.37e-05	6.28e-06	68.3918
ENSG00000205133	C8orf83	66.4778	272.365	71.9283	3.78661	4.09708	0.000608496	0.030786	1.19e-29	92.2494
ENSG00000205592	MUC19	0.0119477	45.0057	3.87973	11.6002	3766.91	0.000196808	0.0115406	3.84e-12	73.8344
ENSG00000205763	RP9P	6.27514	241.595	26.1975	9.22208	38.5004	4.55e-13	9.91e-11	2.14e-61	91.2017
ENSG00000205861	AL445985.10-202	0.0264636	64.7681	9.77133	6.62838	2447.44	2.34e-05	0.00170302	6.44e-18	77.2609
ENSG00000205867	KRTAP5-2	1.82866	94.8947	6.63802	14.2956	51.893	3.63e-09	5.39e-07	4.28e-24	81.2577
ENSG00000206053	C16orf34	52.2643	1276.21	360.75	3.53766	24.4184	0.000897685	0.0426312	2.28e-303	98.9933
ENSG00000206069	TMEM211	0.0250788	32.8257	2.08486	15.7448	1308.9	0.00054992	0.0284224	1e-08	71.1799
ENSG00000206249	AP000365.1-202	14.8859	50.3295	5.19156	9.69449	3.38101	2.86e-06	0.000256353	8.1e-05	74.8438
ENSG00000211451	GNRHR2	10.6073	56.4832	20.8959	2.70308	5.32493	0.000643373	0.0322005	1.67e-07	75.9187
ENSG00000212972	AC135048.2	9.64002	111.339	23.5524	4.72729	11.5497	8.04e-07	8.07e-05	2.51e-21	83.0201
ENSG00000212973	AL031003.1	0.0467283	295.895	40.3315	7.33657	6332.24	0.000805439	0.0391987	2.73e-86	92.9341
ENSG00000213853	EMP2	0.0163653	1196.14	228.77	5.22856	73090.1	0.000335996	0.0184078	0	98.8978
ENSG00000214128	TMEM213	0.00865038	49.5933	2.48149	19.9853	5733.08	1.78e-05	0.00134182	1.4e-13	74.7101
ENSG00000214376	C11orf90	0.00962038	143.273	3.96583	36.1269	14892.7	0	0	7.92e-41	85.8273
ENSG00000214433	AC091167.19	0.0259716	35.1105	3.4069	10.3057	1351.88	1.15e-11	2.19e-09	2.73e-09	71.7283
ENSG00000214445	AC027176.22	38.0107	278.06	62.435	4.4536	7.31531	0.000156846	0.00942797	9.55e-45	92.4294
ENSG00000214446	C15orf38	52.3414	360.127	82.7627	4.35132	6.88034	0.000236398	0.0136534	3.15e-56	94.3937
ENSG00000214546	AC087491.2	0.0322207	22.9069	2.85603	8.02051	710.935	7.7e-05	0.00501935	6.28e-06	68.3645
ENSG00000214691	AC104654.3	0.0156098	38.6178	0.758328	50.9249	2473.95	4.44e-16	1.09e-13	1.98e-10	72.5276
ENSG00000214725	AC120114.2	3.60615	52.6308	2.63386	19.9824	14.5947	0	0	1.01e-10	75.2558
ENSG00000221953	AL390728.37	0.0287585	11.5545	1.31268	8.80219	401.775	0.000642406	0.0322005	0.0057522	63.3283
ENSG00000222002	AC018648.5	9.52683	222.6	24.8701	8.95052	23.3656	6.27e-13	1.32e-10	1.32e-51	90.4406
ENSG00000007047	MARK4	77.2979	29.31	86.1767	-2.94018	-2.63725	0.0738779	0.498966	1.7e-05	70.2687
ENSG00000021602	KLRA1	23.3389	2.75506	23.0832	-8.37846	-8.47128	0.0788337	0.498966	0.000624458	52.6886
ENSG00000038358	EDC4	199.062	103.53	232.343	-2.2442	-1.92274	0.0990856	0.498966	2.56e-07	82.2125
ENSG00000063169	GLTSCR1	124.151	14.9682	45.6338	-3.04872	-8.29437	0.0943258	0.498966	3.08e-21	65.2189
ENSG00000070269	C14orf101	155.521	21.0745	82.4901	-3.91421	-7.37958	0.0838955	0.498966	2.22e-25	67.7452
ENSG00000070367	EXOC5	71.1433	29.2806	96.07	-3.28101	-2.42971	0.0790043	0.498966	0.000142417	70.2605
ENSG00000070756	PABPC1	1532.82	933.042	2726.7	-2.92238	-1.64282	0.0818611	0.498966	8.61e-33	98.4204
ENSG00000072121	ZFYVE26	52.7626	23.0351	68.1915	-2.96033	-2.29054	0.0836322	0.498966	0.00293497	68.4081
ENSG00000081154	PCNP	315.15	116.957	489.498	-4.18528	-2.69457	0.0379722	0.498966	4.61e-21	83.5711
ENSG00000084463	WBP11	210.658	138.227	447.384	-3.2366	-1.524	0.0827664	0.498966	0.000407804	85.4263
ENSG00000086189	DIMT1L	141.597	69.8291	245.097	-3.50995	-2.02777	0.0738152	0.498966	3.97e-06	78.0303
ENSG00000092199	HNRNPC	364.379	184.188	378.505	-2.05499	-1.97829	0.0878107	0.498966	8.1e-14	88.5391
ENSG00000096746	HNRNPH3	686.981	121.354	830.805	-6.84612	-5.66097	0.0589304	0.498966	4.24e-95	83.9804
ENSG00000099904	ZDHHC8	89.6902	26.3509	116.278	-4.4127	-3.40369	0.0785449	0.498966	1.28e-08	69.4285
ENSG00000099995	SF3A1	491.016	165.178	408.123	-2.47081	-2.97265	0.0454102	0.498966	2.62e-37	87.3823
ENSG00000100324	MAP3K7IP1	81.9907	44.7757	106.268	-2.37333	-1.83114	0.089557	0.498966	0.00456581	73.788
ENSG00000100379	KCTD17	67.7436	4.90801	70.6491	-14.3946	-13.8027	0.0678975	0.498966	7.06e-14	57.0427
ENSG00000100523	DDHD1	66.0043	12.4114	78.9678	-6.36253	-5.31805	0.0877155	0.498966	3.16e-09	63.8494
ENSG00000100578	KIAA0586	52.6431	20.0036	59.1396	-2.95645	-2.63168	0.0959662	0.498966	0.000612351	67.3551
ENSG00000101751	POLI	70.6491	7.6719	49.3151	-6.42801	-9.20882	0.0942828	0.498966	1.41e-12	60.3246
ENSG00000105887	MTPN	927.867	317.101	686.63	-2.16533	-2.92609	0.0983653	0.498966	1.8e-68	93.4743
ENSG00000107758	PPP3CB	181.229	48.2654	221.329	-4.58567	-3.75485	0.0807993	0.498966	2.49e-18	74.4646
ENSG00000108578	BLMH	83.0673	11.0638	245.998	-22.2344	-7.50801	0.0673482	0.498966	1.1e-13	63.0037
ENSG00000110172	CHORDC1	62.4492	16.9612	108.798	-6.41455	-3.68189	0.0689731	0.498966	1.4e-06	66.1356
ENSG00000111203	ITFG2	120.842	58.7923	141.159	-2.40098	-2.05541	0.0969946	0.498966	1.97e-05	76.3088
ENSG00000111731	KIAA0528	163.383	49.1622	145.215	-2.95379	-3.32336	0.0734772	0.498966	1.46e-14	74.631
ENSG00000113273	ARSB	57.0513	11.5997	55.0315	-4.74423	-4.91837	0.0987138	0.498966	2.77e-07	63.3556
ENSG00000113593	PPWD1	212.085	64.3568	202.287	-3.14321	-3.29546	0.0732577	0.498966	1.09e-18	77.1955
ENSG00000118267	ZNF271	73.7275	25.4104	73.822	-2.90519	-2.90147	0.0880745	0.498966	4.57e-06	69.1502
ENSG00000118363	SPCS2	40.2872	17.2795	54.1744	-3.13518	-2.3315	0.0958278	0.498966	0.0115282	66.2747
ENSG00000119596	YLPM1	110.72	63.2614	186.113	-2.94197	-1.7502	0.0901463	0.498966	0.00123987	77.0263
ENSG00000120688	WBP4	95.5346	39.277	117.761	-2.99821	-2.43233	0.058918	0.498966	4.99e-06	72.6668
ENSG00000122008	POLK	107.968	30.9213	90.049	-2.9122	-3.49171	0.0751624	0.498966	2.6e-10	70.6998
ENSG00000122477	LRRC39	27.6922	2.60768	26.2779	-10.0771	-10.6195	0.0871031	0.498966	4.18e-05	52.2848
ENSG00000122958	VPS26A	168.044	86.7938	233.321	-2.68822	-1.93614	0.0970061	0.498966	2.05e-06	80.3028
ENSG00000126464	PRR12	139.196	55.559	125.704	-2.26253	-2.50537	0.0644189	0.498966	1.44e-08	75.7659
ENSG00000126746	ZNF384	297.074	135.836	275.299	-2.02671	-2.18701	0.0920146	0.498966	5.13e-14	85.2353
ENSG00000131013	PPIL4	113.112	46.4088	128.803	-2.7754	-2.43729	0.0787312	0.498966	5.71e-07	74.1072
ENSG00000131374	TBC1D5	138.077	52.5031	173.416	-3.30296	-2.62989	0.0932624	0.498966	3.88e-09	75.2339
ENSG00000134186	PRPF38B	366.165	91.1924	276.314	-3.03002	-4.0153	0.0871066	0.498966	7.21e-39	80.8294
ENSG00000138081	FBXO11	375.054	73.2291	261.342	-3.56883	-5.12165	0.0692317	0.498966	1.34e-48	78.5132
ENSG00000139154	AEBP2	74.5442	14.5287	96.6439	-6.65191	-5.13081	0.0400131	0.498966	8.1e-10	65.0034
ENSG00000139163	ETNK1	140.722	20.4658	125.245	-6.11969	-6.87596	0.0658224	0.498966	2.33e-22	67.5242
ENSG00000141258	SGSM2	164.502	36.629	146.681	-4.0045	-4.49102	0.0855238	0.498966	2.07e-19	72.0857
ENSG00000141644	MBD1	240.861	61.9004	203.088	-3.28088	-3.8911	0.0324934	0.498966	5.87e-25	76.8081
ENSG00000141646	SMAD4	171.964	43.5078	135.358	-3.11112	-3.95248	0.0659034	0.498966	4.81e-18	73.5398
ENSG00000145725	HISPPD1	200.689	43.4549	138.63	-3.19021	-4.61833	0.0906975	0.498966	1.9e-24	73.5289
ENSG00000146281	PM20D2	58.3966	3.42559	111.416	-32.5246	-17.0472	0.0759569	0.498966	8.03e-13	54.3364
ENSG00000149231	CCDC82	186.264	31.4953	144.602	-4.59123	-5.91402	0.096958	0.498966	7.09e-27	70.8498
ENSG00000149532	AP003108.3-202	528.198	223.016	477.326	-2.14032	-2.36843	0.0647828	0.498966	2.49e-28	90.4597
ENSG00000149823	C11orf2	281.869	145.615	452.081	-3.10464	-1.93572	0.0547038	0.498966	2.7e-10	86.0074
ENSG00000154001	PPP2R5E	93.0923	52.1664	135.222	-2.59214	-1.78453	0.0741406	0.498966	0.0029504	75.1739
ENSG00000162434	JAK1	1158.4	158.376	581.287	-3.67029	-7.31424	0.0984011	0.498966	3.81e-186	86.9213
ENSG00000162650	ATXN7L2	31.9628	7.37456	48.6482	-6.59675	-4.3342	0.0819377	0.498966	0.000397383	60.0327
ENSG00000162980	ARL5A	136.991	34.6711	156.677	-4.51895	-3.95116	0.0852841	0.498966	1.74e-14	71.6301
ENSG00000163608	C3orf17	118.46	46.3098	141.515	-3.05583	-2.55799	0.0277162	0.498966	6.9e-08	74.0881
ENSG00000164164	OTUD4	82.953	24.9324	96.2148	-3.85902	-3.32711	0.0950093	0.498966	1.18e-07	69.0029
ENSG00000164329	PAPD4	372.342	77.6514	251.749	-3.24204	-4.79504	0.067108	0.498966	1.29e-45	79.1325
ENSG00000165525	SDCCAG1	202.878	59.9059	222.711	-3.71768	-3.38661	0.0559675	0.498966	2.43e-18	76.4889
ENSG00000166377	ATP9B	51.9234	24.2745	63.0587	-2.59773	-2.13901	0.0839354	0.498966	0.00635977	68.801
ENSG00000167566	KIAA1602	134.657	21.3605	83.4144	-3.90507	-6.30399	0.0958473	0.498966	2.22e-20	67.8434
ENSG00000168175	MAPK1IP1L	171.524	89.8617	251.509	-2.79885	-1.90875	0.0616295	0.498966	2.11e-06	80.6711
ENSG00000168944	CEP120	127.01	30.7519	92.8734	-3.02009	-4.13016	0.0920378	0.498966	5.13e-14	70.6534
ENSG00000175387	SMAD2	138.431	42.1378	123.247	-2.92485	-3.28519	0.0785586	0.498966	1.99e-12	73.2642
ENSG00000179454	KLHL28	93.1746	12.3792	37.5821	-3.03591	-7.5267	0.0801692	0.498966	1.66e-15	63.833
ENSG00000180376	CCDC66	78.2276	31.6689	74.8735	-2.36426	-2.47017	0.0843152	0.498966	6.18e-05	70.8935
ENSG00000181007	ZFP82	10.9301	1.02303	38.6648	-37.7944	-10.6841	0.0860481	0.498966	0.0367412	45.6909
ENSG00000183495	EP400	106.856	45.8166	130.115	-2.8399	-2.33225	0.088635	0.498966	4.34e-06	73.9926
ENSG00000186468	RPS23	347.457	212.148	671.271	-3.16416	-1.6378	0.0994544	0.498966	4.87e-08	89.9741
ENSG00000197343	ZNF655	322.201	32.233	185.709	-5.76146	-9.996	0.0709001	0.498966	9.78e-60	71.0326
ENSG00000198089	SFI1	190.689	25.0348	93.0373	-3.71632	-7.61697	0.0997291	0.498966	1.82e-31	69.0356
ENSG00000212928	AL391152.3	66.2628	11.3788	70.9357	-6.23404	-5.82337	0.0811631	0.498966	1.03e-09	63.2165
ENSG00000215041	AC026954.14	92.4776	30.4831	94.4727	-3.09918	-3.03373	0.0725502	0.498966	6.69e-08	70.5797
ENSG00000219410	AC125494.2	392.507	170.075	351.766	-2.0683	-2.30784	0.0908247	0.498966	2.2e-20	87.7015

## Sheet: Skin vs Lung
Ensembl Gene ID	Gene Name	Lung Met	Skin Met	Skin/Lung FC	Skin/Lung Fisher Bonferroni	Lung Expression Rank	Skin Expression Rank
ENSG00000000457	SCYL3	0.0110117	147.923	13433.2	7.74e-39	4.07311	86.1792
ENSG00000000460	C1orf112	5.03469	141.878	28.1801	1.47e-30	57.2309	85.7209
ENSG00000001084	GCLC	0.00944345	84.3333	8930.35	8.24e-20	2.84272	79.9973
ENSG00000001167	NFYA	4.43189	146.38	33.0289	8.39e-33	56.2788	86.0647
ENSG00000001461	NPAL3	56.9597	150.601	2.64399	2.44e-06	75.9978	86.3729
ENSG00000001561	ENPP4	0.00815758	75.4836	9253.19	3.78e-17	1.88787	78.8296
ENSG00000001617	SEMA3F	5.32972	158.949	29.8231	2.16e-35	57.662	86.9595
ENSG00000001630	CYP51A1	22.4797	131.956	5.87	1.88e-15	68.2281	84.9134
ENSG00000002586	CD99	0.691809	59.5301	86.0498	1.6e-11	43.1074	76.4289
ENSG00000002834	LASP1	395.238	1472.74	3.72621	4.85e-141	95.0075	99.187
ENSG00000003400	CASP10	27.9714	112.077	4.00684	2.4e-08	69.8977	83.0964
ENSG00000003436	TFPI	74.6721	314.337	4.20956	4.15e-31	78.715	93.4088
ENSG00000004139	SARM1	27.7407	246.345	8.88028	1.03e-39	69.8295	91.3763
ENSG00000004455	AK2	88.2296	200.861	2.27657	1.08e-06	80.4747	89.4312
ENSG00000004478	FKBP4	69.9782	375.583	5.36714	7.17e-47	78.0494	94.6774
ENSG00000004487	AOF2	20.5887	192.398	9.34486	9.43e-31	67.5679	88.9947
ENSG00000004766	CCDC132	0.491955	73.8109	150.036	7.47e-17	41.0012	78.595
ENSG00000004864	SLC25A13	10.8614	130.071	11.9755	6.86e-22	62.87	84.7524
ENSG00000004897	CDC27	0.0103913	135.532	13042.8	2.92e-35	3.58205	85.2107
ENSG00000004961	HCCS	42.7376	148.225	3.46825	5.56e-10	73.387	86.2011
ENSG00000004975	DVL2	16.4495	73.249	4.45297	4.37e-05	65.9092	78.5159
ENSG00000005001	PRSS22	0.0176118	90.5632	5142.18	6.95e-22	9.33843	80.7557
ENSG00000005059	CCDC109B	24.5566	152.229	6.19913	1.58e-18	68.8883	86.4902
ENSG00000005156	LIG3	9.07003	168.815	18.6124	3.87e-34	61.5441	87.6197
ENSG00000005189	AC004381.6	30.2013	198.522	6.5733	6.92e-27	70.5061	89.3111
ENSG00000005238	KIAA1539	8.58524	87.0502	10.1395	3.64e-12	61.1485	80.3328
ENSG00000005249	PRKAR2B	0.521653	38.0729	72.985	2.87e-05	41.3586	72.4076
ENSG00000005302	MSL3L1	0.70786	65.157	92.0479	5.83e-13	43.2465	77.321
ENSG00000005700	IBTK	5.08479	167.445	32.9305	1.12e-37	57.3073	87.5297
ENSG00000005810	MYCBP2	3.95697	116.73	29.4999	1.55e-24	55.4222	83.5493
ENSG00000005812	FBXL3	8.00734	209.819	26.2033	1.28e-46	60.6357	89.8677
ENSG00000005884	ITGA3	40.8171	332.104	8.1364	9.12e-53	72.9887	93.818
ENSG00000005889	ZFX	1.39466	76.2804	54.6945	3.83e-16	47.8025	78.9415
ENSG00000006007	GDE1	152.962	830.108	5.42688	2.74e-108	86.5448	98.1312
ENSG00000006114	AP1GBP1	3.24921	79.8971	24.5897	4.03e-15	53.9326	79.4271
ENSG00000006125	AP2B1	268.958	1238.59	4.60514	5.76e-144	92.143	98.9497
ENSG00000006453	BAIAP2L1	74.2965	364.075	4.90031	2.92e-42	78.6632	94.4701
ENSG00000006459	JHDM1D	0.222527	45.9301	206.402	1.28e-08	35.9051	74.0172
ENSG00000006468	ETV1	8.4986	144.566	17.0106	1.92e-28	61.0722	85.9255
ENSG00000006530	AGK	2.11184	126.838	60.0606	1.01e-29	50.7298	84.4687
ENSG00000006576	PHTF2	1.38137	51.5722	37.334	3.14e-09	47.7397	75.0702
ENSG00000006652	IFRD1	39.0358	144.009	3.68915	1.29e-10	72.6149	85.8819
ENSG00000006715	VPS41	66.0722	207.383	3.13873	2.03e-13	77.4601	89.7504
ENSG00000006831	ADIPOR2	29.7108	263.9	8.88226	6.31e-43	70.3751	91.9765
ENSG00000007062	PROM1	97.0144	945.14	9.74227	2.71e-170	81.495	98.4504
ENSG00000007168	PAFAH1B1	9.88308	159.462	16.1349	1.73e-30	62.1716	86.995
ENSG00000007202	KIAA0100	103.681	692.443	6.67861	1.86e-102	82.2289	97.602
ENSG00000007216	SLC13A2	16.7233	662.418	39.6105	9.02e-166	66.0319	97.4519
ENSG00000007968	E2F2	10.0421	71.8522	7.1551	8.24e-08	62.2889	78.3222
ENSG00000008130	NADK	82.5063	208.096	2.52218	6.85e-09	79.7654	89.7858
ENSG00000008282	SYPL1	93.3559	400.607	4.29118	8.16e-42	81.0831	95.0921
ENSG00000008294	SPAG9	38.0729	245.417	6.44597	2.46e-33	72.4076	91.3409
ENSG00000008405	CRY1	1.18523	98.2036	82.8563	1.49e-22	46.6949	81.6314
ENSG00000008441	NFIX	19.4163	316.2	16.2853	2.29e-65	67.1368	93.4525
ENSG00000008735	MAPK8IP2	8.82932	96.5728	10.9377	9.71e-15	61.3504	81.4459
ENSG00000008838	THRAP4	127.458	280.107	2.19764	1.04e-09	84.5233	92.4867
ENSG00000008869	HEATR5B	14.2575	149.898	10.5136	6.93e-25	64.8643	86.3211
ENSG00000008988	RPS20	896.787	6982.03	7.78561	0	98.3276	99.9154
ENSG00000009307	CSDE1	274.515	1006.73	3.66729	1.31e-93	92.3176	98.5868
ENSG00000009335	UBE3C	23.9445	334.137	13.9546	7.44e-66	68.6973	93.8617
ENSG00000009780	FAM76A	5.24162	43.683	8.33388	0.000671585	57.5365	73.5725
ENSG00000009844	VTA1	46.5521	216.261	4.64557	2.82e-22	74.1345	90.1623
ENSG00000009954	BAZ1B	118.882	239.229	2.01232	8.99e-06	83.7512	91.1144
ENSG00000010017	RANBP9	5.18333	161.256	31.1106	5.79e-36	57.4574	87.1204
ENSG00000010072	C1orf124	1.22531	67.8338	55.3604	7.94e-14	46.924	77.7302
ENSG00000010244	ZNF207	9.86353	190.318	19.2951	5.24e-39	62.158	88.8774
ENSG00000010270	STARD3NL	157.901	331.268	2.09795	1.6e-10	86.8858	93.7989
ENSG00000010292	NCAPD2	62.3035	152.924	2.45451	2.06e-05	76.8708	86.5421
ENSG00000010310	GIPR	1.12681	90.5176	80.3305	1.65e-20	46.3484	80.7502
ENSG00000010318	PHF7	0.962402	40.944	42.5436	4.13e-06	45.2708	73.016
ENSG00000010361	FUZ	6.86646	73.8458	10.7546	3.33e-10	59.5117	78.6005
ENSG00000010539	ZNF200	0.00966052	42.076	4355.46	1.88e-07	3.00368	73.2506
ENSG00000010704	HFE	0.0126828	110.809	8736.95	8.04e-28	5.46174	82.9655
ENSG00000010803	SCMH1	28.7246	189.061	6.58184	4.58e-25	70.105	88.8064
ENSG00000011143	MKS1	5.62363	136.144	24.2093	7.6e-28	58.0494	85.2599
ENSG00000011198	ABHD5	87.7902	215.193	2.45121	8.93e-09	80.4229	90.1132
ENSG00000011243	AKAP8L	94.832	201.717	2.1271	2.13e-05	81.2495	89.4721
ENSG00000011258	MBTD1	0.00705884	52.668	7461.28	1.14e-10	1.22494	75.2639
ENSG00000011295	TTC19	57.9822	184.913	3.18914	6.1e-12	76.1697	88.5827
ENSG00000011304	PTBP1	367.645	1063.46	2.89264	1.11e-73	94.5355	98.6932
ENSG00000011347	AP003108.3-201	37.8904	138.956	3.66732	5.35e-10	72.3667	85.4863
ENSG00000011376	LARS2	11.1738	109.751	9.82219	1.11e-16	63.0801	82.8591
ENSG00000011405	PIK3C2A	0.549315	102.408	186.429	1.01e-23	41.6805	82.0952
ENSG00000011426	ANLN	9.26736	345.504	37.2819	2.08e-84	61.6996	94.1072
ENSG00000011451	WIZ	2.3933	64.551	26.9716	6.81e-12	51.6519	77.2282
ENSG00000011454	RABGAP1	21.8535	122.539	5.6073	2.23e-13	68.018	84.0868
ENSG00000011478	QPCTL	2.85574	117.527	41.1549	6.47e-26	52.9505	83.623
ENSG00000011485	PPP5C	81.3429	488.724	6.0082	3.38e-67	79.6181	96.1942
ENSG00000011566	MAP4K3	0.878268	118.327	134.727	2.03e-28	44.6624	83.6994
ENSG00000012048	BRCA1	3.49716	125.547	35.8996	3.25e-28	54.4892	84.3568
ENSG00000012174	MBTPS2	1.02676	45.3954	44.2121	3.07e-07	45.7155	73.9108
ENSG00000012211	PRICKLE3	5.3707	58.9897	10.9836	9.99e-08	57.7165	76.3388
ENSG00000012660	ELOVL5	188.854	392.661	2.07917	7.72e-13	88.7955	94.9666
ENSG00000012963	UBR7	59.5301	178.621	3.00052	2.99e-10	76.4289	88.2144
ENSG00000013375	PGM3	143.383	504.238	3.51672	2.48e-43	85.8355	96.3416
ENSG00000013392	RWDD2A	5.48372	140.621	25.6434	2.82e-30	57.8666	85.62
ENSG00000013523	ANGEL1	12.9755	70.9616	5.46891	5.3e-06	64.1741	78.1912
ENSG00000013561	RNF14	23.6703	188.208	7.95121	8.73e-28	68.6127	88.7628
ENSG00000014138	POLA2	18.9972	198.096	10.4276	1.04e-33	66.9759	89.2893
ENSG00000014824	SLC30A9	61.5625	272.892	4.43276	6.08e-28	76.7562	92.2657
ENSG00000014919	COX15	15.1747	74.1801	4.88839	9.72e-06	65.3171	78.6468
ENSG00000015171	ZMYND11	8.48739	173.39	20.4291	3.27e-36	61.0612	87.9062
ENSG00000015479	MATR3	99.6625	412.725	4.14122	2.02e-41	81.7951	95.2721
ENSG00000016402	IL20RA	2.36134	55.1596	23.3595	4.36e-09	51.5537	75.6977
ENSG00000016864	GLT8D1	120.102	245.894	2.04738	1.72e-06	83.8658	91.36
ENSG00000017260	ATP2C1	56.2903	313.821	5.57504	8.2e-40	75.886	93.3952
ENSG00000018236	CNTN1	0.0099631	29.646	2975.58	0.000563238	3.23557	70.3588
ENSG00000018408	WWTR1	31.7852	275.09	8.65467	2.29e-44	70.9235	92.3367
ENSG00000018510	AGPS	3.12777	97.8391	31.2808	3.33e-20	53.6462	81.5878
ENSG00000018610	CXorf56	1.51605	103.501	68.27	4.74e-23	48.3754	82.2098
ENSG00000018699	TTC27	4.69589	76.7907	16.3527	1.66e-12	56.7126	79.0124
ENSG00000019505	SYT13	41.8188	224.756	5.37453	1.36e-26	73.2015	90.5306
ENSG00000019995	ZRANB1	1.28861	60.3313	46.8188	1.6e-11	47.2678	76.5571
ENSG00000020426	MNAT1	1.04422	127.175	121.789	4.58e-31	45.8273	84.4987
ENSG00000020922	MRE11A	1.50586	39.1211	25.9793	0.000110737	48.329	72.634
ENSG00000021574	SPAST	0.00726719	36.1572	4975.41	1.04e-05	1.35043	71.9765
ENSG00000021762	OSBPL5	69.093	241.911	3.50123	5.84e-19	77.9212	91.2127
ENSG00000021776	AQR	64.2259	160.391	2.4973	5.11e-06	77.1736	87.0604
ENSG00000022277	C20orf43	419.97	861.137	2.05047	8.45e-31	95.3703	98.2267
ENSG00000022976	ZNF839	3.23218	100.468	31.0835	8.98e-21	53.8917	81.8824
ENSG00000023228	NDUFS1	54.5386	606.662	11.1235	1.47e-113	75.5886	97.13
ENSG00000023445	BIRC3	0.00726719	38.1765	5253.27	2.73e-06	1.35043	72.4294
ENSG00000023516	AKAP11	0.00416827	61.8435	14836.7	2.58e-13	0.174601	76.7999
ENSG00000024048	UBR2	2.63651	63.4678	24.0727	2.15e-10	52.3639	77.0591
ENSG00000024422	EHD2	10.3669	72.3431	6.97826	8.24e-08	62.5208	78.3904
ENSG00000025156	HSF2	9.44834	60.424	6.39519	1.7e-05	61.8442	76.5707
ENSG00000025708	TYMP	209.205	546.051	2.61013	6.78e-31	89.8377	96.7071
ENSG00000025772	TOMM34	125.031	313.104	2.5042	4.91e-15	84.3105	93.3788
ENSG00000025800	KPNA6	104.481	260.185	2.49026	6.87e-12	82.3162	91.8538
ENSG00000026508	CD44	259.38	612.316	2.36069	4.67e-29	91.8265	97.1627
ENSG00000026950	BTN3A1	3.59807	53.6389	14.9077	3.81e-07	54.7047	75.4358
ENSG00000027001	MIPEP	22.0037	229.571	10.4333	7.95e-40	68.0698	90.7325
ENSG00000028116	VRK2	24.1207	127.767	5.29699	1.59e-13	68.7519	84.5505
ENSG00000028203	VEZT	72.5872	218.737	3.01343	2.01e-13	78.4231	90.2742
ENSG00000028839	TBPL1	42.7617	123.141	2.87972	1.89e-05	73.3924	84.1413
ENSG00000029363	BCLAF1	30.7874	222.15	7.2156	7.5e-32	70.6643	90.4215
ENSG00000029364	SLC39A9	2.12119	289.783	136.613	9.7e-78	50.7652	92.765
ENSG00000029993	HMGB3	62.4826	372.505	5.96173	2.54e-50	76.9008	94.6228
ENSG00000030066	NUP160	15.4017	199.017	12.9218	4.58e-37	65.4235	89.3357
ENSG00000030110	BAK1	12.578	116.67	9.2757	4.17e-17	63.9476	83.5439
ENSG00000031691	CENPQ	0.0156098	39.5934	2536.45	7.17e-07	7.82976	72.735
ENSG00000032742	IFT88	0.438965	31.1207	70.8956	0.000290152	40.2728	70.7489
ENSG00000033030	ZCCHC8	5.15834	134.198	26.0157	2.69e-28	57.4192	85.1016
ENSG00000033050	ABCF2	43.7907	141.964	3.24187	1.58e-08	73.5943	85.7264
ENSG00000033100	AC021097.5	10.2292	166.083	16.2361	2.12e-32	62.4253	87.4396
ENSG00000033178	UBA6	2.10182	73.5927	35.0139	1.92e-14	50.697	78.565
ENSG00000034063	UHRF1	9.39082	57.9319	6.169	5.04e-05	61.8006	76.1615
ENSG00000034510	TMSB10	8955.97	22885	2.55528	0	99.94	99.9809
ENSG00000034677	RNF19A	46.3956	122.008	2.62973	0.000180339	74.1045	84.0376
ENSG00000034693	PEX3	4.38586	102.65	23.4048	1.38e-20	56.2024	82.1198
ENSG00000035115	SH3YL1	31.4244	108.321	3.44703	1.84e-06	70.8307	82.7145
ENSG00000035403	VCL	62.6161	231.235	3.6929	5.77e-19	76.9227	90.8007
ENSG00000035499	DEPDC1B	0.0126146	82.997	6579.44	1.63e-19	5.39626	79.8281
ENSG00000035681	NSMAF	6.48461	129.114	19.9109	6.83e-26	59.0915	84.6706
ENSG00000035687	ADSS	22.948	221.672	9.65973	4.89e-37	68.3781	90.4024
ENSG00000036054	TBC1D23	0.956575	74.0788	77.4416	1.46e-15	45.2298	78.6332
ENSG00000036257	CUL3	0.46116	100.84	218.666	7.51e-25	40.592	81.9233
ENSG00000036549	ZZZ3	1.74973	74.3951	42.5181	1.92e-14	49.3821	78.6769
ENSG00000037637	FBXO42	10.7238	71.649	6.68132	2.96e-07	62.7745	78.2949
ENSG00000037749	MFAP3	0.0113979	123.263	10814.5	2.17e-31	4.39776	84.1522
ENSG00000037757	AC008686.8-201	15.6325	111.175	7.11179	8.96e-14	65.5299	83.0037
ENSG00000038210	PI4K2B	0.666815	174.973	262.401	3.04e-45	42.8782	87.9989
ENSG00000038427	CSPG2	16.6946	236.915	14.1911	1.29e-45	66.021	91.0271
ENSG00000039068	CDH1	136.749	666.547	4.87425	1.41e-79	85.309	97.4737
ENSG00000039123	SKIV2L2	11.4124	129.443	11.3423	1.26e-21	63.2356	84.6979
ENSG00000039319	ZFYVE16	0.00563961	38.3092	6792.88	2.73e-06	0.602919	72.4594
ENSG00000040341	STAU2	5.86453	96.6969	16.4884	4.42e-17	58.3495	81.4596
ENSG00000041353	RAB27B	3.26768	42.7111	13.0708	5.55e-05	53.9735	73.3815
ENSG00000042088	TDP1	10.721	91.4813	8.5329	7.16e-12	62.7718	80.8621
ENSG00000042429	MED17	3.21727	90.6529	28.177	3.21e-18	53.8562	80.7666
ENSG00000042445	RETSAT	79.4704	431.507	5.42978	4.47e-55	79.3725	95.5258
ENSG00000042980	ADAM28	0.983656	37.2527	37.8717	5.47e-05	45.4154	72.2221
ENSG00000043514	TRIT1	33.4723	161.605	4.82803	7.76e-17	71.3382	87.145
ENSG00000044115	CTNNA1	484.797	1409.38	2.90716	1.86e-99	96.156	99.1325
ENSG00000044574	HSPA5	532.066	1180.1	2.21796	7.71e-52	96.5926	98.876
ENSG00000046604	DSG2	41.1596	475.616	11.5554	6.51e-90	73.0623	96.0578
ENSG00000047056	WDR37	13.7352	76.2987	5.55498	1.2e-06	64.5942	78.9442
ENSG00000047188	YTHDC2	0.85555	66.1434	77.311	3e-13	44.4878	77.471
ENSG00000047230	CTPS2	20.5616	154.75	7.52619	1.65e-21	67.5569	86.6703
ENSG00000047315	POLR2B	80.8824	335.451	4.14739	5.17e-33	79.558	93.8917
ENSG00000047346	KIAA1370	1.28304	72.4249	56.4477	5.53e-15	47.2378	78.4013
ENSG00000047457	CP	2.07689	49.0505	23.6173	2.02e-07	50.607	74.6092
ENSG00000047578	KIAA0556	59.7645	165.999	2.77755	5.11e-08	76.4671	87.4342
ENSG00000047597	XK	0.352111	35.2959	100.241	2.03e-05	38.9087	71.7719
ENSG00000048028	USP28	0.335117	96.2625	287.251	2.29e-23	38.6114	81.4104
ENSG00000048140	TSPAN17	26.5448	104.638	3.94195	2.59e-07	69.4857	82.3326
ENSG00000048392	RRM2B	0.255214	41.1699	161.315	3.67e-07	36.8926	73.0651
ENSG00000048707	VPS13D	4.25751	69.7251	16.377	1.92e-11	55.9733	78.0139
ENSG00000049239	H6PD	49.8824	124.356	2.49299	0.000860912	74.762	84.2504
ENSG00000049246	PER3	2.1725	62.8103	28.9115	2.49e-11	50.9426	76.9527
ENSG00000049283	EPN3	12.4974	152.082	12.169	6.16e-27	63.9012	86.4793
ENSG00000049449	RCN1	11.3078	188.002	16.6259	1.58e-37	63.1701	88.7519
ENSG00000050165	DKK3	0.011205	32.3396	2886.18	0.000149342	4.23135	71.0599
ENSG00000050344	NFE2L3	1.35579	443.976	327.466	1.99e-125	47.6115	95.6895
ENSG00000050393	CCDC90A	1.59008	106.211	66.7958	1.25e-23	48.7082	82.4962
ENSG00000050426	LETMD1	71.7495	244.505	3.40776	1.69e-18	78.3086	91.3081
ENSG00000050730	TNIP3	1.11851	41.2501	36.8795	4.13e-06	46.2965	73.0814
ENSG00000050748	MAPK9	116.337	350.642	3.01401	7.98e-24	83.5111	94.2109
ENSG00000051009	FAM160A2	44.3706	121.69	2.74258	5.3e-05	73.7089	84.0104
ENSG00000051382	PIK3CB	21.3346	162.341	7.60927	3.15e-23	67.8352	87.1941
ENSG00000051596	THOC3	0.741585	33.7369	45.4929	0.000375487	43.5439	71.4036
ENSG00000051620	HEBP2	311.866	743.661	2.38455	1.2e-36	93.3488	97.8257
ENSG00000051825	MPHOSPH9	5.49907	87.2249	15.8618	3.23e-15	57.8857	80.3547
ENSG00000052723	RP5-1000E10.4	36.6658	106.516	2.90504	0.000211901	72.0938	82.5263
ENSG00000052802	SC4MOL	183.448	439.92	2.39806	9.93e-21	88.4954	95.6377
ENSG00000053770	C14orf108	3.21437	114.071	35.4878	9.06e-25	53.848	83.2956
ENSG00000054179	ENTPD2	7.51574	186.988	24.8795	3.91e-40	60.1719	88.7
ENSG00000054219	LY75	0.62881	63.5582	101.077	1.13e-12	42.5044	77.0727
ENSG00000054793	ATP9A	66.3693	195.253	2.94192	2.77e-11	77.5065	89.1447
ENSG00000054965	FAM168A	0.509273	123.886	243.26	3.5e-30	41.214	84.2068
ENSG00000055147	FAM114A2	1.99288	80.653	40.4706	1.94e-16	50.3151	79.528
ENSG00000055208	MAP3K7IP2	31.554	273.602	8.67093	4.1e-44	70.8635	92.2903
ENSG00000055332	EIF2AK2	13.7879	101.109	7.33315	1.63e-12	64.6215	81.9533
ENSG00000055917	PUM2	6.74794	321.369	47.6248	1.09e-79	59.3834	93.578
ENSG00000056586	RC3H2	14.1917	103.189	7.27108	5.31e-13	64.8288	82.1771
ENSG00000056661	PCGF2	95.3203	249.181	2.61414	2.15e-12	81.3068	91.4773
ENSG00000056736	IL17RB	156.792	525.813	3.35357	1.08e-42	86.8122	96.538
ENSG00000056972	TRAF3IP2	38.1069	152.154	3.99283	1.35e-12	72.4158	86.4848
ENSG00000057019	DCBLD2	3.00671	87.3159	29.0403	4.33e-17	53.3433	80.3656
ENSG00000057149	SERPINB4	0.0157187	130.663	8312.57	9.01e-34	7.90888	84.8015
ENSG00000057252	SOAT1	81.759	292.057	3.57217	5.12e-24	79.6726	92.8277
ENSG00000057294	PKP2	6.59812	74.3361	11.2663	3.33e-10	59.217	78.6687
ENSG00000057608	GDI2	557.972	2057.52	3.6875	5.53e-196	96.7999	99.5008
ENSG00000057663	ATG5	22.5075	138.618	6.15872	1.48e-16	68.2363	85.459
ENSG00000057935	MTA3	24.6006	82.8615	3.36828	0.00095796	68.9019	79.8118
ENSG00000058063	ATP11B	0.00551697	192.541	34899.8	2.85e-52	0.540172	89.0029
ENSG00000058085	LAMC2	102.622	858.678	8.36735	3.45e-144	82.117	98.2185
ENSG00000058262	SEC61A1	478.774	1841.27	3.84579	1.36e-182	96.0933	99.4107
ENSG00000058673	ZC3H11A	17.9877	312.314	17.3626	3.44e-65	66.5721	93.3597
ENSG00000058804	TMEM48	7.65183	201.418	26.3228	4.47e-44	60.3028	89.4585
ENSG00000059573	ALDH18A1	133.821	500.129	3.7373	8.2e-46	85.0716	96.3034
ENSG00000059588	TARBP1	25.6643	209.484	8.16247	9.81e-32	69.2266	89.8513
ENSG00000059758	PCTK2	0.00879387	75.7845	8617.88	1.92e-17	2.36257	78.8705
ENSG00000060140	STYK1	2.27437	48.5268	21.3363	2.02e-07	51.2781	74.5137
ENSG00000060688	WDR57	69.8125	177.883	2.54801	2.26e-07	78.0276	88.1708
ENSG00000060749	QSER1	0.00435243	70.1872	16126	1.13e-15	0.223708	78.0767
ENSG00000061656	SPAG4	25.8505	110.062	4.25764	9.94e-09	69.2784	82.8918
ENSG00000061676	NCKAP1	11.8295	462.567	39.1026	1.72e-114	63.5002	95.9132
ENSG00000061918	GUCY1B3	2.04505	212.391	103.856	1.17e-54	50.4952	89.985
ENSG00000061987	MON2	1.90417	73.0544	38.3655	3.69e-14	49.9905	78.4886
ENSG00000062038	CDH3	2.56439	128.692	50.1844	4.45e-29	52.1593	84.6324
ENSG00000062485	CS	59.9059	544.384	9.08732	1.42e-93	76.4889	96.6935
ENSG00000062598	ELMO2	130.239	277.013	2.12696	1.07e-08	84.7661	92.3967
ENSG00000063046	EIF4B	84.7346	241.669	2.85207	6.3e-14	80.0464	91.2045
ENSG00000063177	RPL18	1597.63	4747.12	2.97135	0	99.2743	99.8581
ENSG00000063180	CA11	32.233	123.661	3.83648	3.07e-09	71.0326	84.1877
ENSG00000063244	U2AF2	9.00951	513.985	57.0491	2.69e-133	61.4977	96.4316
ENSG00000063245	EPN1	130.102	322.507	2.47887	2.23e-15	84.7551	93.6052
ENSG00000063587	ZNF275	11.4664	79.3407	6.91939	6.29e-09	63.271	79.3562
ENSG00000063601	MTMR1	0.592498	70.161	118.416	2.1e-14	42.1389	78.0739
ENSG00000064012	CASP8	0.7336	129.938	177.124	5.99e-32	43.4757	84.7415
ENSG00000064102	C12orf11	2.18932	77.0155	35.1779	2.69e-15	50.9999	79.0452
ENSG00000064313	TAF2	1.93425	138.496	71.6018	3.2e-33	50.0996	85.4481
ENSG00000064419	TNPO3	45.4903	195.862	4.30558	7.05e-19	73.9299	89.1747
ENSG00000064489	MEF2B	6.4217	50.2125	7.81918	8.8e-05	59.0206	74.822
ENSG00000064651	SLC12A2	495.184	3370.42	6.8064	0	96.257	99.7627
ENSG00000064655	EYA2	23.7803	153.23	6.44357	2.65e-19	68.6482	86.5639
ENSG00000064703	DDX20	0.352988	51.9079	147.053	2.24e-10	38.9224	75.1275
ENSG00000064726	BTBD1	54.6109	383.079	7.0147	1.17e-56	75.6022	94.8056
ENSG00000064763	FAR2	2.67566	218.118	81.5193	5.54e-55	52.4703	90.2469
ENSG00000064886	CHI3L2	4.21988	64.0992	15.1898	8.12e-10	55.9051	77.1545
ENSG00000064932	SBNO2	84.7767	192.78	2.27397	3.48e-06	80.0518	89.0165
ENSG00000064995	TAF11	52.1119	233.083	4.47275	9.78e-24	75.163	90.8716
ENSG00000065029	ZNF76	41.8504	127.425	3.04477	1.94e-06	73.2069	84.5205
ENSG00000065060	UHRF1BP1	0.00424108	67.1573	15835	8.69e-15	0.196426	77.632
ENSG00000065150	IPO5	36.539	424.536	11.6187	1.43e-79	72.0638	95.4331
ENSG00000065154	OAT	186.853	941.833	5.0405	8.77e-117	88.6919	98.4422
ENSG00000065183	WDR3	10.7123	98.6226	9.20652	7.06e-14	62.7663	81.6778
ENSG00000065243	PKN2	3.06026	50.922	16.6398	4.03e-07	53.4743	74.9529
ENSG00000065308	TRAM2	9.4222	75.6103	8.0247	2.17e-09	61.8251	78.846
ENSG00000065320	NTN1	6.26085	58.5555	9.35264	4.87e-07	58.8378	76.2679
ENSG00000065357	DGKA	25.257	124.475	4.92833	3.66e-12	69.1038	84.2614
ENSG00000065361	ERBB3	122.901	497.817	4.05054	1.19e-49	84.1195	96.2815
ENSG00000065427	KARS	167.855	501.674	2.98872	7.7e-35	87.5569	96.317
ENSG00000065457	ADAT1	11.3833	145.069	12.744	7.18e-26	63.2192	85.9637
ENSG00000065491	TBC1D22B	7.70592	59.5474	7.72749	4.71e-06	60.3547	76.4316
ENSG00000065559	MAP2K4	11.3983	81.1777	7.1219	2.06e-09	63.2274	79.5962
ENSG00000065665	SEC61A2	10.6955	77.4948	7.24555	1.1e-08	62.7554	79.1106
ENSG00000065882	TBC1D1	27.7928	119.171	4.28785	8.66e-10	69.8459	83.7785
ENSG00000065883	CDC2L5	62.8103	171.964	2.73783	3.31e-08	76.9527	87.8161
ENSG00000065911	MTHFD2	203.243	454.215	2.23484	2.25e-18	89.5458	95.8178
ENSG00000065923	SLC9A7	2.09687	66.2628	31.6008	3.55e-12	50.6779	77.4901
ENSG00000066027	PPP2R5A	8.00459	294.777	36.826	6.44e-71	60.6329	92.9041
ENSG00000066044	ELAVL1	83.8426	190.275	2.26943	5.74e-06	79.9373	88.8746
ENSG00000066084	DIP2B	1.98029	190.8	96.3495	1.8e-48	50.266	88.9047
ENSG00000066117	SMARCD1	4.1395	212.676	51.3772	3.56e-52	55.7632	89.9986
ENSG00000066135	JMJD2A	19.6691	149.485	7.6	1.21e-20	67.2296	86.2911
ENSG00000066279	ASPM	0.229648	82.312	358.426	3.22e-19	36.1342	79.7408
ENSG00000066322	ELOVL1	323.496	756.014	2.33701	6.08e-36	93.6271	97.8748
ENSG00000066422	ZBTB11	0.987515	60.814	61.5828	8.27e-12	45.4454	76.6335
ENSG00000066455	GOLGA5	82.7539	370.127	4.47262	1.6e-39	79.7981	94.5792
ENSG00000066651	TRMT11	0.0138224	77.8252	5630.36	4.91e-18	6.40567	79.157
ENSG00000066654	THUMPD1	85.8164	182.669	2.1286	0.000138385	80.1828	88.4491
ENSG00000066739	C14orf103	0.0039371	43.5993	11074	4.9e-08	0.139135	73.5561
ENSG00000066777	ARFGEF1	18.3527	246.253	13.4178	3.36e-47	66.7221	91.3736
ENSG00000066855	MTFR1	0.0120667	198.151	16421.2	9.15e-54	4.93793	89.292
ENSG00000067057	PFKP	1850.64	3987.26	2.15453	2.55e-171	99.4162	99.8145
ENSG00000067141	NEO1	6.26762	59.4267	9.48154	4.87e-07	58.846	76.4098
ENSG00000067177	PHKA1	0.734154	101.031	137.616	1.97e-23	43.4811	81.9452
ENSG00000067225	PKM2	742.24	3834.22	5.16574	0	97.8202	99.8036
ENSG00000067369	TP53BP1	24.2745	187.491	7.72378	1.54e-27	68.801	88.7273
ENSG00000067533	RRP15	0.00522304	40.2614	7708.43	7.17e-07	0.428318	72.8741
ENSG00000067560	RHOA	976.601	3476.97	3.56027	0	98.5241	99.7736
ENSG00000067596	DHX8	92.3328	278.439	3.0156	3.83e-18	80.963	92.4403
ENSG00000067704	IARS2	351.035	906.931	2.58359	2.05e-52	94.2191	98.3549
ENSG00000067900	ROCK1	42.5608	123.86	2.91019	1.27e-05	73.3515	84.2041
ENSG00000067992	PDK3	8.98465	143.312	15.9508	5.28e-27	61.4787	85.83
ENSG00000068097	HEATR6	9.56135	99.8241	10.4404	8.29e-15	61.9315	81.8142
ENSG00000068120	COASY	105.728	262.129	2.47929	1.02e-11	82.4471	91.9165
ENSG00000068305	MEF2A	21.6837	112.579	5.19188	4e-11	67.9553	83.1455
ENSG00000068323	TFE3	0.401833	85.8847	213.732	2.11e-20	39.7299	80.191
ENSG00000068354	TBC1D25	8.4197	57.6417	6.84606	1.43e-05	61.0067	76.1124
ENSG00000068366	ACSL4	0.967564	83.2454	86.036	3.54e-18	45.3062	79.8609
ENSG00000068383	INPP5A	8.06787	54.8585	6.79963	7.51e-05	60.6957	75.6459
ENSG00000068438	FTSJ1	51.4347	235.845	4.58533	8.13e-25	75.0457	90.9835
ENSG00000068489	PRR11	95.9114	435.517	4.54083	5.9e-48	81.3723	95.5804
ENSG00000068650	ATP11A	70.8881	234.849	3.31295	5.9e-17	78.1803	90.9426
ENSG00000068784	SRBD1	2.1522	82.4891	38.3278	1e-16	50.8716	79.7627
ENSG00000068793	CYFIP1	283.298	605.258	2.13647	5.15e-23	92.5822	97.1218
ENSG00000068796	KIF2A	0.00804861	73.1072	9083.21	1.47e-16	1.80876	78.4968
ENSG00000068878	PSME4	27.6821	302.868	10.9409	2.1e-54	69.8131	93.1196
ENSG00000068885	IFT80	0.47906	51.202	106.88	4.39e-10	40.843	75.002
ENSG00000068971	PPP2R5B	2.67098	69.2787	25.9376	4.73e-12	52.4567	77.9484
ENSG00000069011	PITX1	61.2899	793.717	12.9502	1.85e-158	76.7126	98.0112
ENSG00000069122	GPR116	0.285048	39.8807	139.909	7.17e-07	37.6101	72.795
ENSG00000069248	NUP133	13.5168	243.823	18.0386	3.57e-50	64.4742	91.2836
ENSG00000069399	BCL3	36.9941	226.893	6.13321	1.23e-29	72.1648	90.6207
ENSG00000069509	FUNDC1	26.5092	131.648	4.9661	5.29e-13	69.4748	84.8861
ENSG00000069869	NEDD4	0.00520413	34.609	6650.29	2.03e-05	0.422862	71.6164
ENSG00000069943	PIGB	43.9381	116.787	2.65799	0.000356768	73.6243	83.5548
ENSG00000069956	MAPK6	0.270422	201.037	743.42	1.16e-54	37.2637	89.4394
ENSG00000070061	IKBKAP	6.98489	163.701	23.4365	1.08e-34	59.6344	87.2869
ENSG00000070087	PFN2	26.8072	285.23	10.6401	1.88e-50	69.5649	92.6367
ENSG00000070159	PTPN3	5.95509	180.669	30.3386	1.48e-40	58.4668	88.3345
ENSG00000070190	DAPP1	24.9656	97.0811	3.8886	1.84e-06	69.0138	81.5032
ENSG00000070214	SLC44A1	22.3419	92.6548	4.14712	8.18e-07	68.1817	81.0012
ENSG00000070413	DGCR2	127.066	282.963	2.2269	3.95e-10	84.4905	92.5713
ENSG00000070444	MNT	12.0136	59.8148	4.97894	0.000510763	63.6175	76.4752
ENSG00000070526	ST6GALNAC1	186.264	679.537	3.64825	4.44e-62	88.6591	97.5392
ENSG00000070614	NDST1	17.006	131.558	7.736	2.68e-18	66.1547	84.8779
ENSG00000070669	ASNS	26.2825	244.569	9.30541	7.85e-41	69.4094	91.3109
ENSG00000070718	AP3M2	2.66313	59.2639	22.2535	2.7e-09	52.4376	76.3852
ENSG00000070731	ST6GALNAC2	317.101	699.482	2.20586	4.48e-29	93.4743	97.6347
ENSG00000070759	TESK2	0.887486	53.6852	60.4914	8.41e-10	44.7279	75.444
ENSG00000070770	CSNK2A2	11.6245	108.94	9.37158	9.57e-16	63.372	82.78
ENSG00000070831	CDC42	4.71187	230.513	48.9217	4.02e-56	56.7371	90.7707
ENSG00000071054	MAP4K4	69.0279	237.238	3.43685	5.27e-18	77.913	91.0381
ENSG00000071073	MGAT4A	69.1145	212.333	3.07219	2.17e-13	77.9239	89.9823
ENSG00000071082	RPL31	38.8538	140.676	3.62064	4.97e-10	72.5767	85.6254
ENSG00000071189	SNX13	0.00388367	55.0777	14181.9	2.95e-11	0.130951	75.6841
ENSG00000071282	LMCD1	62.0089	182.394	2.94141	3.46e-10	76.8244	88.4327
ENSG00000071539	TRIP13	44.0035	293.914	6.67934	1.26e-41	73.638	92.8796
ENSG00000071575	TRIB2	25.3785	140.064	5.519	9.39e-16	69.1393	85.5736
ENSG00000071626	DAZAP1	153.158	529.177	3.45511	1.26e-44	86.5585	96.568
ENSG00000071967	CYBRD1	4.68297	161.483	34.483	5.79e-36	56.6935	87.1368
ENSG00000071994	PDCD2	3.35309	206.919	61.71	9.26e-52	54.17	89.7285
ENSG00000072042	RDH11	166.044	380.477	2.29142	1.1e-15	87.4369	94.762
ENSG00000072062	PRKACA	19.4255	406.516	20.9269	1.23e-90	67.1395	95.1821
ENSG00000072274	TFRC	429.187	1324.37	3.08576	2.68e-101	95.4931	99.0479
ENSG00000072310	SREBF1	22.1685	176.712	7.97131	2.57e-26	68.1244	88.0998
ENSG00000072364	AFF4	59.5846	181.675	3.04903	8.82e-11	76.437	88.3918
ENSG00000072571	HMMR	0.451318	141.56	313.66	4.76e-37	40.4556	85.6936
ENSG00000072803	FBXW11	0.516205	126.412	244.888	9.02e-31	41.2959	84.4332
ENSG00000073008	PVR	73.1465	335.571	4.58765	1.29e-36	78.5023	93.8944
ENSG00000073331	ALPK1	6.64956	64.6346	9.72014	6.62e-08	59.2743	77.2418
ENSG00000073417	PDE8A	2.02309	152.517	75.3881	2.58e-37	50.4215	86.5121
ENSG00000073756	PTGS2	0.0081959	240.934	29396.9	1.26e-66	1.90697	91.1772
ENSG00000073849	ST6GAL1	248.396	595.167	2.39604	4.97e-29	91.45	97.0591
ENSG00000073910	FRY	3.66645	60.9639	16.6275	5.2e-09	54.8493	76.658
ENSG00000073921	PICALM	27.5021	341.343	12.4115	1.98e-64	69.7613	94.0172
ENSG00000074054	CLASP1	10.6631	102.433	9.60626	1.23e-14	62.7336	82.0979
ENSG00000074219	TEAD2	9.83886	238.017	24.1915	2.02e-52	62.1389	91.0681
ENSG00000074356	C17orf85	21.6776	112.941	5.21005	4e-11	67.9525	83.181
ENSG00000074370	ATP2A3	79.0277	250.593	3.17095	2.58e-17	79.3152	91.5264
ENSG00000074410	CA12	42.4707	190.462	4.48454	6.92e-19	73.3324	88.8856
ENSG00000074603	DPP8	15.6653	104.395	6.66411	4.2e-12	65.5463	82.308
ENSG00000074621	SLC24A1	0.00699727	67.5773	9657.66	4.41e-15	1.1922	77.692
ENSG00000074800	ENO1	2296.87	5070.01	2.20736	4.32e-230	99.5771	99.8718
ENSG00000074855	ANO8	1.27666	74.9421	58.7017	7.47e-16	47.205	78.7532
ENSG00000074935	TUBE1	0.0129946	64.7465	4982.56	3.38e-14	5.71545	77.2582
ENSG00000075131	TIPIN	0.829952	118.753	143.085	1.03e-28	44.2886	83.7376
ENSG00000075151	EIF4G3	40.982	117.7	2.872	3.71e-05	73.0241	83.6393
ENSG00000075188	NUP37	93.9298	204.395	2.17604	7.2e-06	81.1485	89.6031
ENSG00000075223	SEMA3C	0.00732182	83.7853	11443.2	8.24e-20	1.38317	79.9291
ENSG00000075239	ACAT1	179.631	436.582	2.43044	5.66e-21	88.2745	95.5941
ENSG00000075275	CELSR1	5.64401	52.1119	9.23314	2.81e-05	58.0767	75.163
ENSG00000075292	ZNF638	9.94457	120.271	12.0941	5.11e-20	62.218	83.8821
ENSG00000075303	SLC25A40	1.2864	86.7254	67.4172	2.42e-19	47.2541	80.2946
ENSG00000075391	RASAL2	8.14053	81.2206	9.97731	2.6e-11	60.7639	79.6017
ENSG00000075413	MARK3	91.2111	205.148	2.24916	1.26e-06	80.8321	89.6412
ENSG00000075426	FOSL2	50.9349	129.973	2.55174	0.000172968	74.9557	84.7442
ENSG00000075618	FSCN1	0.0117181	460.106	39264.6	2.81e-132	4.65148	95.886
ENSG00000075624	ACTB	3792.99	8698.16	2.29322	0	99.8008	99.9373
ENSG00000075643	MOCOS	21.3513	80.3995	3.76555	0.000149039	67.8407	79.4926
ENSG00000075651	PLD1	0.422149	97.5874	231.168	5.84e-24	40.03	81.5605
ENSG00000075711	DLG1	5.08115	159.788	31.4472	1.12e-35	57.3019	87.0168
ENSG00000075856	SART3	84.2107	228.493	2.71335	5.14e-12	79.9809	90.6889
ENSG00000075975	MKRN2	64.5186	156.414	2.42432	3.62e-05	77.2228	86.7876
ENSG00000076003	MCM6	167.679	438.26	2.61368	4.59e-24	87.546	95.6159
ENSG00000076053	RBM7	2.94232	72.5268	24.6496	3.65e-13	53.1715	78.415
ENSG00000076201	PTPN23	14.0425	125.785	8.95745	1.02e-18	64.7524	84.3787
ENSG00000076248	UNG	88.6913	321.697	3.62715	2.45e-27	80.532	93.5861
ENSG00000076351	SLC46A1	98.354	290.482	2.95344	1.83e-18	81.6478	92.7841
ENSG00000076382	SPAG5	136.991	364.228	2.65877	3.97e-20	85.3281	94.4728
ENSG00000076513	ANKRD13A	57.5945	137.237	2.38282	0.000653241	76.1042	85.3472
ENSG00000076604	TRAF4	98.768	580.198	5.87434	9.13e-79	81.6942	96.9609
ENSG00000076641	PAG1	5.21241	46.2525	8.87353	0.000212771	57.4983	74.0772
ENSG00000076685	NT5C2	18.2952	288.647	15.7772	7.13e-59	66.6976	92.7322
ENSG00000076706	MCAM	2.86564	117.087	40.8589	1.25e-25	52.975	83.582
ENSG00000076716	GPC4	4.12721	133.985	32.4639	2.27e-29	55.7414	85.0853
ENSG00000076826	KIAA1543	24.7942	97.2115	3.92074	1.84e-06	68.9619	81.5196
ENSG00000076924	XAB2	44.1604	170.028	3.85025	6.34e-14	73.668	87.6988
ENSG00000076984	MAP2K7	1.40217	140.424	100.147	6.76e-35	47.8407	85.6036
ENSG00000077097	TOP2B	45.7999	279.706	6.10714	3.42e-37	73.9899	92.4758
ENSG00000077147	TM9SF3	133.1	539.646	4.05443	2.89e-54	85.0089	96.6553
ENSG00000077150	NFKB2	24.8947	132.121	5.30721	6.09e-14	68.992	84.927
ENSG00000077152	UBE2T	389.554	879.276	2.25713	3.72e-39	94.9175	98.2813
ENSG00000077157	PPP1R12B	0.00370265	53.4427	14433.6	1.14e-10	0.0982131	75.4004
ENSG00000077232	DNAJC10	200.485	866.902	4.32403	1.15e-94	89.4121	98.2458
ENSG00000077235	GTF3C1	209.103	438.046	2.09488	5.47e-15	89.8322	95.6131
ENSG00000077238	IL4R	19.5743	223.885	11.4377	9.39e-40	67.1968	90.4952
ENSG00000077254	USP33	39.4363	121.817	3.08897	1.86e-06	72.7022	84.0213
ENSG00000077380	DYNC1I2	2.01392	185.471	92.0947	1.05e-46	50.3888	88.6155
ENSG00000077514	POLD3	18.7862	115.593	6.15309	2.62e-13	66.894	83.4402
ENSG00000077585	GPR137B	16.0849	82.6761	5.13997	2.88e-07	65.7427	79.7872
ENSG00000077713	SLC25A43	22.6123	205.917	9.10641	5.97e-33	68.269	89.6794
ENSG00000077809	GTF2I	1.93191	81.3821	42.1252	1.94e-16	50.0914	79.6235
ENSG00000078043	PIAS2	9.17378	77.5525	8.45371	6.87e-10	61.6287	79.1188
ENSG00000078081	LAMP3	3.14726	38.9699	12.3822	0.000624967	53.6925	72.6013
ENSG00000078124	PHCA	27.8869	179.591	6.43997	1.74e-23	69.8731	88.2717
ENSG00000078142	PIK3C3	3.19877	47.1762	14.7482	4.79e-06	53.8098	74.2545
ENSG00000078269	SYNJ2	37.6799	112.047	2.97364	5.57e-05	72.3176	83.0937
ENSG00000078319	PMS2L8	15.0183	92.9081	6.18631	4.73e-10	65.2435	81.0312
ENSG00000078403	MLLT10	8.69483	109.41	12.5833	7.02e-18	61.2386	82.8264
ENSG00000078674	PCM1	37.395	105.296	2.81578	0.000467095	72.2548	82.4035
ENSG00000078687	TNRC6C	11.5648	64.5035	5.57757	3.95e-05	63.3338	77.22
ENSG00000078747	ITCH	12.2816	178.999	14.5745	3.44e-34	63.7757	88.239
ENSG00000078804	TP53INP2	1.48219	308.462	208.113	8.47e-85	48.2199	93.2642
ENSG00000078898	BPIL1	4440.56	10969.7	2.47034	0	99.8418	99.9536
ENSG00000078967	UBE2D4	0.0175121	175.865	10042.5	3.42e-47	9.26204	88.0507
ENSG00000079134	THOC1	44.7624	136.106	3.04064	3.91e-07	73.7853	85.2571
ENSG00000079156	OSBPL6	0.605738	46.9201	77.4595	8.31e-08	42.2725	74.2054
ENSG00000079246	XRCC5	310.839	1637.67	5.26854	2.56e-212	93.3242	99.2989
ENSG00000079385	CEACAM1	293.264	1850.64	6.31048	3.71e-271	92.8605	99.4162
ENSG00000079387	SENP1	24.7249	106.596	4.3113	1.64e-08	68.9401	82.5344
ENSG00000079432	CIC	6.4619	87.8198	13.5904	1.19e-14	59.067	80.4256
ENSG00000079482	OPHN1	0.491573	55.2342	112.362	2.95e-11	40.9958	75.7114
ENSG00000079616	KIF22	0.0140372	102.154	7277.36	3.79e-25	6.57482	82.0652
ENSG00000079691	LRRC16	3.65246	149.94	41.0519	5.98e-34	54.8193	86.3238
ENSG00000079785	DDX1	182.538	550.274	3.01457	8.52e-39	88.4409	96.7399
ENSG00000079805	DNM2	222.765	496.581	2.22917	2.96e-20	90.4488	96.2706
ENSG00000079950	STX7	17.9175	168.399	9.39858	1.09e-26	66.5448	87.5924
ENSG00000080200	CRYBG3	1.10449	52.6559	47.6742	1.62e-09	46.2065	75.2612
ENSG00000080298	RFX3	0.00854294	31.64	3703.65	0.000149342	2.16614	70.8853
ENSG00000080345	RIF1	18.3643	70.5591	3.84218	0.000720916	66.7276	78.1312
ENSG00000080371	RAB21	1.25925	172.484	136.974	2.35e-44	47.1123	87.8489
ENSG00000080503	SMARCA2	27.1526	172.883	6.36711	2.21e-22	69.6631	87.8734
ENSG00000080546	SESN1	0.39711	63.8969	160.905	6.65e-14	39.6535	77.1245
ENSG00000080561	MID2	13.5949	113.471	8.34656	1.85e-15	64.5178	83.2356
ENSG00000080603	SRCAP	88.1429	228.916	2.5971	5.72e-11	80.4638	90.7052
ENSG00000080802	CNOT4	0.0898467	36.1302	402.131	1.04e-05	28.3863	71.9711
ENSG00000080823	RAGE	5.5014	47.8484	8.6975	0.000273239	57.8884	74.3855
ENSG00000080839	RBL1	14.897	90.1488	6.05146	2.36e-09	65.1835	80.7066
ENSG00000080986	KNTC2	38.2745	196.493	5.13379	3.03e-22	72.4512	89.2075
ENSG00000081014	AP4E1	0.00591476	35.3852	5982.54	2.03e-05	0.701132	71.7938
ENSG00000081177	EXDL2	6.886	154.995	22.5087	3.6e-32	59.5308	86.6867
ENSG00000081277	PKP1	9.44457	64.5363	6.83316	1.08e-06	61.8415	77.2255
ENSG00000081320	STK17B	0.013636	73.3049	5375.84	1.47e-16	6.25017	78.5241
ENSG00000081386	ZNF510	0.00678278	30.0382	4428.6	0.000563238	1.09126	70.4624
ENSG00000081803	CADPS2	70.2248	274.247	3.90528	6.68e-25	78.0821	92.3094
ENSG00000081923	ATP8B1	0.890019	99.1007	111.347	7.59e-23	44.747	81.7296
ENSG00000082068	WDR70	10.2929	127.648	12.4015	3.89e-22	62.469	84.5396
ENSG00000082153	BZW1	28.9701	253.941	8.76563	4.56e-41	70.176	91.641
ENSG00000082258	CCNT2	3.31337	98.6678	29.7786	1.73e-20	54.0745	81.6833
ENSG00000082269	FAM135A	0.00596932	29.6703	4970.47	0.000563238	0.720229	70.3642
ENSG00000082397	EPB41L3	2.15056	60.3148	28.0461	1.74e-10	50.8662	76.5544
ENSG00000082438	COBLL1	0.238847	89.4953	374.697	1.38e-21	36.4125	80.6275
ENSG00000082458	DLG3	161.758	392.149	2.4243	2.34e-18	87.1559	94.9584
ENSG00000082556	OPRK1	60.424	227.233	3.76064	2.78e-19	76.5707	90.6343
ENSG00000082641	NFE2L1	243.386	1479.81	6.08009	2.56e-211	91.2672	99.1925
ENSG00000082701	GSK3B	4.93522	236.555	47.9319	7.3e-58	57.0809	91.0135
ENSG00000082898	XPO1	63.8671	264.666	4.14402	1.95e-25	77.1191	92.0038
ENSG00000083093	PALB2	7.42085	141.144	19.0199	2.86e-28	60.0791	85.6609
ENSG00000083097	DOPEY1	0.00504673	72.5479	14375.2	1.47e-16	0.373755	78.4177
ENSG00000083099	LYRM2	3.48425	105.35	30.236	3.38e-22	54.4619	82.4089
ENSG00000083123	BCKDHB	23.3236	92.726	3.97564	2.04e-06	68.5009	81.0094
ENSG00000083168	MYST3	7.99407	71.2139	8.90835	9e-09	60.6247	78.2267
ENSG00000083307	GRHL2	60.3861	237.719	3.93665	1.71e-21	76.5653	91.0572
ENSG00000083312	TNPO1	1.16717	69.8884	59.8785	2.1e-14	46.5939	78.0385
ENSG00000083520	DIS3	0.00547063	72.1099	13181.3	2.91e-16	0.523803	78.3577
ENSG00000083642	PDS5B	0.66857	56.2677	84.1613	2.25e-10	42.8946	75.8832
ENSG00000083720	OXCT1	80.9233	574.344	7.09739	1.66e-87	79.5635	96.9199
ENSG00000083750	RRAGB	2.27038	50.7592	22.3571	5.65e-08	51.2645	74.9229
ENSG00000083799	CYLD	1.68206	44.267	26.3172	4.81e-06	49.1065	73.6898
ENSG00000083817	ZNF416	0.305	36.1684	118.585	1.04e-05	38.033	71.9793
ENSG00000083828	ZNF586	0.624976	44.6783	71.4879	3.07e-07	42.4635	73.7689
ENSG00000083844	ZNF264	1.45987	52.9771	36.289	1.62e-09	48.1162	75.3185
ENSG00000083857	FAT1	11.6948	246.718	21.0963	6.43e-53	63.4156	91.39
ENSG00000083896	YTHDC1	46.8327	123.532	2.63773	0.00015465	74.1891	84.1768
ENSG00000084112	SSH1	4.23332	49.3642	11.6609	7.83e-06	55.9296	74.6692
ENSG00000084207	GSTP1	2731.63	5536.28	2.02673	2.02e-208	99.6754	99.8854
ENSG00000084234	APLP2	1233.86	3426.7	2.77721	9.9e-231	98.9442	99.7681
ENSG00000084623	EIF3I	486.773	1001.34	2.05711	1.52e-36	96.1751	98.5759
ENSG00000084676	NCOA1	19.7283	76.3635	3.87077	0.000399183	67.2514	78.9524
ENSG00000084693	AGBL5	35.0234	142.661	4.07331	6.16e-12	71.7065	85.7809
ENSG00000084764	MAPRE3	0.0141815	73.5521	5186.5	7.47e-17	6.69213	78.5595
ENSG00000085274	MYNN	15.1524	84.8401	5.59912	3.35e-08	65.3062	80.06
ENSG00000085365	SCAMP1	1.26778	58.2195	45.9222	6.01e-11	47.1586	76.2079
ENSG00000085415	SEH1L	116.7	309.47	2.65185	2.07e-16	83.5466	93.2888
ENSG00000085449	WDFY1	3.46312	110.109	31.7948	1.26e-23	54.4155	82.8973
ENSG00000085465	OVGP1	0.264301	37.0463	140.167	5.33e-06	37.1136	72.1757
ENSG00000085491	SLC25A24	26.4065	113.002	4.27931	2.34e-09	69.4448	83.1865
ENSG00000085511	MAP3K4	0.694567	87.6784	126.235	1.24e-19	43.1319	80.4092
ENSG00000085644	ZNF213	40.7261	130.853	3.213	1.82e-07	72.9696	84.8179
ENSG00000085719	CPNE3	30.7801	402.584	13.0793	1.53e-78	70.6616	95.1221
ENSG00000085721	RRN3	0.00939934	179.197	19064.9	4.34e-48	2.8018	88.2499
ENSG00000085788	DDHD2	0.451474	83.0191	183.884	1.63e-19	40.4583	79.8309
ENSG00000085831	TTC39A	8.2292	92.7037	11.2652	2e-14	60.843	81.0067
ENSG00000085832	EPS15	28.6938	127.827	4.45488	2.9e-11	70.0968	84.556
ENSG00000085840	ORC1L	0.0107225	55.0951	5138.29	2.95e-11	3.83031	75.6868
ENSG00000085871	MGST2	238.288	1155.38	4.84868	8.34e-140	91.079	98.8433
ENSG00000085978	ATG16L1	90.0584	393.142	4.36541	2.13e-41	80.6957	94.9748
ENSG00000085998	POMGNT1	68.0224	169.264	2.48835	1.88e-06	77.7602	87.6497
ENSG00000085999	RAD54L	1.65834	48.606	29.3101	2.02e-07	49.0029	74.5273
ENSG00000086015	MAST2	70.0344	172.229	2.4592	1.94e-06	78.0576	87.8325
ENSG00000086065	CHMP5	190.8	431.729	2.26273	8.75e-18	88.9047	95.5286
ENSG00000086102	NFX1	38.2587	292.254	7.63889	9.74e-45	72.4485	92.8332
ENSG00000086159	AQP6	5.89647	45.7	7.7504	0.000839994	58.3904	73.9708
ENSG00000086200	IPO11	2.52288	66.7963	26.4762	1.69e-11	52.0366	77.5747
ENSG00000086232	EIF2AK1	490.702	2103.86	4.28746	8.35e-232	96.2133	99.5171
ENSG00000086289	EPDR1	41.8017	209.257	5.00595	5.13e-23	73.1987	89.8404
ENSG00000086548	CEACAM6	1614.13	3870.3	2.39777	2.94e-205	99.2852	99.8063
ENSG00000086589	RBM22	42.0887	264.998	6.29618	7.53e-36	73.2533	92.0147
ENSG00000086758	HUWE1	76.4449	263.983	3.45324	9.74e-21	78.9633	91.9793
ENSG00000086827	ZW10	33.5156	154.629	4.61364	7.17e-15	71.3491	86.6621
ENSG00000086848	ALG9	5.84327	68.0536	11.6465	2.35e-09	58.3222	77.7657
ENSG00000087053	MTMR2	0.00782394	70.5239	9013.87	5.74e-16	1.67235	78.1258
ENSG00000087088	BAX	3.92665	211.216	53.7905	1.36e-51	55.3676	89.9304
ENSG00000087095	NLK	8.28331	122.243	14.7577	3.68e-22	60.8894	84.0595
ENSG00000087152	ATXN7L3	11.8981	317.753	26.7062	6.54e-73	63.5439	93.4907
ENSG00000087206	UIMC1	30.5323	97.9597	3.2084	0.000135426	70.5934	81.6014
ENSG00000087245	MMP2	0.786953	45.5463	57.8768	1.6e-07	43.9422	73.9408
ENSG00000087253	AYTL1	5.35417	137.667	25.712	1.99e-29	57.6947	85.3799
ENSG00000087263	OGFOD1	28.2212	156.373	5.54099	6.75e-18	69.9659	86.7849
ENSG00000087269	NOP14	75.092	277.267	3.69237	1.29e-23	78.7751	92.4049
ENSG00000087510	TFAP2C	38.1196	152.575	4.00253	8.45e-13	72.4185	86.5175
ENSG00000087586	AURKA	30.704	218.318	7.11039	7.02e-31	70.6397	90.2551
ENSG00000087916	SLC6A14	0.00813032	135.28	16639	5.8e-35	1.86605	85.1889
ENSG00000087995	METTL2A	14.9958	112.405	7.49576	1.33e-14	65.2326	83.1292
ENSG00000088038	CNOT3	3.75149	106.882	28.4906	1.04e-21	55.0239	82.5645
ENSG00000088179	PTPN4	1.8569	37.1497	20.0063	0.000384084	49.8104	72.2002
ENSG00000088205	DDX18	48.9004	208.669	4.26722	6.15e-20	74.5819	89.8131
ENSG00000088247	KHSRP	5.75172	352.566	61.2975	2.36e-90	58.2103	94.2518
ENSG00000088280	DDEFL1	1.56446	147.811	94.4803	7.51e-36	48.5909	86.1711
ENSG00000088387	DOCK9	1.23485	115.972	93.9157	7.87e-28	46.9759	83.4757
ENSG00000088451	TGDS	28.6759	105.116	3.66566	1.4e-06	70.0914	82.3844
ENSG00000088543	C3orf18	1.4171	36.7026	25.8997	5.47e-05	47.9116	72.102
ENSG00000088808	PPP1R13B	39.4616	325.492	8.24832	2.56e-52	72.7077	93.6734
ENSG00000088812	ATRN	0.00474194	192.303	40553.6	5.68e-52	0.305552	88.9892
ENSG00000088888	RP11-119B16.1	10.0107	396.031	39.5609	1.29e-97	62.2671	95.0211
ENSG00000088930	XRN2	207.271	497.476	2.40013	9.21e-24	89.7449	96.2788
ENSG00000088970	NCRNA00153	40.233	202.098	5.0232	2.09e-22	72.8686	89.4912
ENSG00000088986	DYNLL1	499.52	1129.76	2.26169	1.7e-51	96.2979	98.8051
ENSG00000089006	SNX5	114.517	326.835	2.85403	6.06e-20	83.3365	93.7035
ENSG00000089050	RBBP9	0.00917412	109.694	11957	1.59e-27	2.62174	82.8536
ENSG00000089057	SLC23A2	20.5367	78.9047	3.84213	0.000235419	67.5488	79.2989
ENSG00000089094	FBXL10	23.4676	89.6676	3.82091	8.27e-06	68.5473	80.6466
ENSG00000089159	PXN	204.607	414.68	2.02671	9.67e-13	89.614	95.2994
ENSG00000089195	TRMT6	28.4741	166.232	5.83801	3.36e-20	70.0341	87.4506
ENSG00000089234	BRAP	13.6921	134.554	9.82714	5.19e-21	64.5696	85.1289
ENSG00000089248	ERP29	438.439	938.92	2.1415	1.12e-37	95.6186	98.434
ENSG00000089280	FUS	504.831	1601.69	3.17274	1.26e-127	96.347	99.277
ENSG00000089335	ZNF302	0.0172741	42.5054	2460.64	9.58e-08	9.07652	73.3406
ENSG00000089597	GANAB	62.497	1215.92	19.4556	2.06e-273	76.9036	98.9224
ENSG00000089818	AC006511.5	9.50858	83.2625	8.75656	1.66e-10	61.8906	79.8636
ENSG00000089876	DHX32	86.5546	220.302	2.54523	8.63e-10	80.2755	90.3451
ENSG00000089902	RCOR1	5.98175	100.418	16.7874	6.75e-18	58.4968	81.877
ENSG00000090006	LTBP4	20.4658	73.9014	3.61097	0.000992032	67.5242	78.6086
ENSG00000090061	CCNK	13.7214	201.268	14.6682	1.95e-38	64.586	89.4503
ENSG00000090097	PCBP4	18.9475	145.822	7.69611	1.62e-20	66.954	86.0237
ENSG00000090432	MUL1	24.6446	150.564	6.1094	2.71e-18	68.9156	86.3702
ENSG00000090565	RAB11FIP3	9.17781	166.189	18.1077	2.61e-33	61.6314	87.4478
ENSG00000090615	GOLGA3	154.047	310.621	2.01641	1.16e-08	86.6212	93.3188
ENSG00000090686	USP48	10.5125	112.228	10.6757	3.39e-17	62.6299	83.1128
ENSG00000090857	PDPR	0.821688	72.8775	88.6924	2.84e-15	44.2232	78.4641
ENSG00000090889	KIF4A	15.6707	140.824	8.98646	3.49e-21	65.549	85.6363
ENSG00000090905	TNRC6A	7.19667	150.121	20.8598	8.95e-31	59.8554	86.3375
ENSG00000090989	EXOC1	10.7358	144.347	13.4454	1.33e-25	62.7827	85.9092
ENSG00000091009	RBM27	28.9202	138.991	4.806	1.26e-13	70.1623	85.489
ENSG00000091039	OSBPL8	20.0317	93.0721	4.64624	1.19e-07	67.366	81.0503
ENSG00000091127	PUS7	6.6875	68.2193	10.201	1.15e-08	59.318	77.7929
ENSG00000091409	ITGA6	168.614	893.646	5.29993	8.64e-115	87.6061	98.3195
ENSG00000091428	RAPGEF4	0.00778097	36.539	4695.95	5.33e-06	1.65325	72.0638
ENSG00000091436	ZAK	10.7945	70.3123	6.51372	8.78e-07	62.8236	78.0958
ENSG00000091483	FH	269.113	1117.31	4.15184	3.77e-118	92.1484	98.786
ENSG00000091490	AC092436.5	192.934	480.672	2.49138	1.26e-24	89.0247	96.1151
ENSG00000091622	PITPNM3	3.53734	56.729	16.0372	6.09e-08	54.5765	75.9624
ENSG00000091651	ORC6L	8.57891	156.167	18.2035	1.48e-30	61.1431	86.7712
ENSG00000092148	HECTD1	52.8557	142.129	2.68899	6.51e-06	75.2967	85.74
ENSG00000092439	TRPM7	30.5227	99.8046	3.26985	5.83e-05	70.5906	81.8115
ENSG00000092470	WDR76	34.6512	337.951	9.75293	2.32e-58	71.6246	93.9463
ENSG00000092531	SNAP23	260.513	637.288	2.44628	2.38e-32	91.8647	97.3101
ENSG00000092847	EIF2C1	2.6202	66.4778	25.3712	3.2e-11	52.3203	77.5228
ENSG00000092871	RFFL	23.7439	179.889	7.57619	8.18e-26	68.6373	88.2908
ENSG00000092978	GPATCH2	2.07446	126.511	60.9849	1.01e-29	50.5988	84.4414
ENSG00000093000	NUP50	13.1153	88.4512	6.74414	5.87e-10	64.2504	80.4992
ENSG00000093009	CDC45L	48.3201	248.03	5.13305	7.73e-29	74.4755	91.4364
ENSG00000093134	VNN3	2.02231	95.6018	47.2735	9.64e-21	50.4188	81.3395
ENSG00000093144	ECHDC1	29.0667	92.9708	3.19853	0.00026074	70.2032	81.0394
ENSG00000093167	LRRFIP2	2.67378	118.209	44.2104	6.47e-26	52.4649	83.6884
ENSG00000093183	SEC22C	56.8304	250.98	4.41629	2.05e-25	75.9787	91.54
ENSG00000094804	CDC6	6.60521	213.535	32.3283	7.52e-49	59.2252	90.0396
ENSG00000094880	CDC23	48.9952	140.793	2.87361	7.72e-07	74.5983	85.6336
ENSG00000094975	C1orf9	121.601	297.257	2.44452	2.74e-13	84.0022	92.9723
ENSG00000095002	MSH2	61.4791	227.959	3.70791	4.15e-19	76.7426	90.667
ENSG00000095015	MAP3K1	0.329832	32.6676	99.0431	7.68e-05	38.5104	71.1417
ENSG00000095139	ARCN1	60.4945	639.559	10.5722	2.14e-118	76.5816	97.3237
ENSG00000095319	NUP188	45.9907	271.758	5.90897	2.52e-35	74.0281	92.2303
ENSG00000095485	CWF19L1	4.3543	158.458	36.3912	3e-36	56.1451	86.9267
ENSG00000095564	BTAF1	6.71548	74.5846	11.1064	1.84e-10	59.348	78.7041
ENSG00000095739	BAMBI	694.032	1732.62	2.49645	4.16e-97	97.6101	99.3534
ENSG00000095787	WAC	432.097	1335.02	3.08962	2.43e-102	95.534	99.0588
ENSG00000095951	HIVEP1	0.00439869	31.6584	7197.24	0.000149342	0.237348	70.8907
ENSG00000096006	CRISP3	139.469	884.043	6.33862	2.61e-128	85.5272	98.2949
ENSG00000096060	FKBP5	8.07285	73.3692	9.08838	2.82e-09	60.7011	78.5323
ENSG00000096063	SRPK1	133.43	295.705	2.21619	1.03e-10	85.0389	92.9287
ENSG00000096093	EFHC1	0.0068578	65.3456	9528.65	3.38e-14	1.12399	77.3482
ENSG00000096384	HSP90AB1	899.692	1829.4	2.03337	2.15e-67	98.3358	99.4053
ENSG00000096401	CDC5L	10.7312	121.447	11.3172	1.57e-19	62.78	83.9885
ENSG00000096654	ZNF184	0.0108652	38.6053	3553.12	1.4e-06	3.95308	72.5249
ENSG00000096696	DSP	166.269	461.852	2.77774	1.55e-28	87.4533	95.9051
ENSG00000096717	SIRT1	1.48399	40.0821	27.0098	7.89e-06	48.2281	72.8359
ENSG00000096746	HNRNPH3	15.8189	121.354	7.67145	3.33e-16	65.6172	83.9804
ENSG00000096872	IFT74	4.63181	48.7834	10.5323	3.73e-05	56.6116	74.5601
ENSG00000097007	ABL1	118.403	253.408	2.14021	8.42e-08	83.7048	91.6219
ENSG00000097033	SH3GLB1	27.9408	101.879	3.64626	2.37e-06	69.8895	82.0352
ENSG00000097046	CDC7	0.0106398	60.2244	5660.31	1e-12	3.77575	76.5407
ENSG00000099194	SCD	474.033	957.809	2.02056	2.11e-33	96.0387	98.4804
ENSG00000099219	ERMP1	4.47784	159.7	35.6646	7.98e-37	56.3552	87.0113
ENSG00000099256	PRTFDC1	9.22241	89.2284	9.67517	1.12e-12	61.6642	80.5975
ENSG00000099260	PALMD	3.67086	57.8788	15.7671	3.3e-08	54.8575	76.1533
ENSG00000099364	FBXL19	0.368662	87.9222	238.49	5.39e-21	39.1979	80.4392
ENSG00000099622	CIRBP	318.276	1071.04	3.36512	9.21e-91	93.5043	98.7069
ENSG00000099810	MTAP	4.69222	90.6299	19.3149	2.6e-16	56.7071	80.7639
ENSG00000099814	KIAA0284	12.4752	186.359	14.9384	4.32e-36	63.8876	88.6646
ENSG00000099875	MKNK2	362.869	847.804	2.33639	1.54e-40	94.4482	98.1858
ENSG00000099889	ARVCF	13.6643	77.5679	5.67667	4.22e-07	64.5533	79.1215
ENSG00000099942	CRKL	149.707	396.569	2.64897	4.27e-22	86.3075	95.0293
ENSG00000099956	SMARCB1	70.688	234.172	3.31276	9.06e-17	78.1503	90.9153
ENSG00000099968	BCL2L13	65.0611	317.529	4.88048	2.52e-36	77.3073	93.4852
ENSG00000099995	SF3A1	36.4332	165.178	4.53372	3.83e-16	72.0393	87.3823
ENSG00000100014	SPECC1L	17.9436	94.1021	5.24431	8.87e-09	66.5557	81.1676
ENSG00000100028	SNRPD3	192.206	450.695	2.34485	2.54e-20	88.9838	95.7741
ENSG00000100029	PES1	43.045	170.852	3.96915	1.64e-14	73.447	87.7506
ENSG00000100033	PRODH	1.93482	119.146	61.5796	2.14e-27	50.1023	83.7757
ENSG00000100078	PLA2G3	0.0118928	30.8168	2591.21	0.000290152	4.7988	70.6725
ENSG00000100084	HIRA	1.63069	160.96	98.7065	1.17e-39	48.8856	87.0986
ENSG00000100105	PATZ1	16.8124	103.367	6.14825	2.48e-11	66.0701	82.1962
ENSG00000100129	EIF3EIP	200.803	516.454	2.57194	3.87e-28	89.4285	96.4534
ENSG00000100147	CCDC134	6.09197	49.0341	8.04897	0.000155278	58.6305	74.6065
ENSG00000100170	SLC5A1	132.934	1090.8	8.20558	1.3e-182	84.9952	98.7423
ENSG00000100201	DDX17	357.085	927.867	2.59845	3.06e-54	94.3364	98.4068
ENSG00000100216	TOMM22	142.836	322.855	2.26031	1.95e-12	85.7946	93.6134
ENSG00000100219	XBP1	757.541	3762.26	4.96641	0	97.8802	99.7981
ENSG00000100221	JOSD1	48.1014	283.709	5.89814	4.69e-37	74.4346	92.5931
ENSG00000100226	GTPBP1	39.9198	119.511	2.99378	8.51e-06	72.8032	83.8112
ENSG00000100241	SBF1	11.9496	138.882	11.6222	1.69e-23	63.5766	85.4808
ENSG00000100262	ARFGAP3	48.2783	300.725	6.229	4.86e-41	74.4673	93.0651
ENSG00000100294	MCAT	17.8437	79.0506	4.43018	1.61e-05	66.5148	79.318
ENSG00000100302	RASD2	3.80971	51.2661	13.4567	2.35e-06	55.1385	75.013
ENSG00000100304	TTLL12	112.207	247.242	2.20345	3.51e-08	83.1101	91.4091
ENSG00000100320	RBM9	20.3255	98.1111	4.82701	9.75e-09	67.4751	81.6205
ENSG00000100324	MAP3K7IP1	1.72664	44.7757	25.9324	2.56e-06	49.292	73.788
ENSG00000100335	SMCR7L	9.36916	84.496	9.01852	1.18e-11	61.7815	80.0164
ENSG00000100342	APOL1	14.6758	90.9263	6.19565	1.38e-09	65.0771	80.7993
ENSG00000100372	SLC25A17	6.37624	109.83	17.2249	1.24e-20	58.9688	82.8673
ENSG00000100380	ST13	10.6826	72.942	6.8281	1.72e-07	62.7472	78.4722
ENSG00000100393	EP300	33.8145	103.827	3.0705	9.38e-05	71.4227	82.2453
ENSG00000100403	ZC3H7B	8.64496	137.093	15.8582	2.25e-25	61.1977	85.3362
ENSG00000100410	PHF5A	6.53322	200.636	30.7101	3.79e-45	59.1434	89.4203
ENSG00000100422	CERK	21.6481	160.508	7.41444	2.25e-22	67.9416	87.0686
ENSG00000100461	RBM23	133.253	345.752	2.59471	2.96e-18	85.0225	94.1127
ENSG00000100462	PRMT5	134.022	310.839	2.31932	1.19e-12	85.088	93.3242
ENSG00000100479	POLE2	6.63061	50.7167	7.64887	0.00019079	59.2525	74.9147
ENSG00000100485	SOS2	13.2868	65.4889	4.92887	0.000114949	64.3487	77.3728
ENSG00000100503	NIN	16.3295	80.7992	4.94805	7.99e-07	65.8546	79.5471
ENSG00000100519	PSMC6	15.0548	89.2734	5.92991	4.03e-09	65.2626	80.6029
ENSG00000100522	GNPNAT1	0.81544	167.855	205.847	3.6e-43	44.1768	87.5569
ENSG00000100528	CNIH	146.765	301.602	2.055	8.82e-09	86.0947	93.0869
ENSG00000100554	ATP6V1D	92.081	289.324	3.14206	4.1e-20	80.933	92.7513
ENSG00000100575	TIMM9	0.847835	137.027	161.62	5.19e-34	44.4278	85.3308
ENSG00000100580	TMED8	4.9152	71.6149	14.5701	3.66e-11	57.0536	78.2895
ENSG00000100596	SPTLC2	8.44373	214.513	25.405	4.9e-48	61.0258	90.0859
ENSG00000100625	SIX4	0.00624514	45.6322	7306.83	1.28e-08	0.840267	73.9572
ENSG00000100632	ERH	110.032	730.725	6.64105	2.43e-108	82.8891	97.7711
ENSG00000100644	HIF1A	136.209	689.78	5.06411	3.89e-85	85.2653	97.5883
ENSG00000100650	SFRS5	193.375	783.873	4.05364	2.78e-80	89.0465	97.9757
ENSG00000100664	EIF5	170.562	370.554	2.17254	2.23e-13	87.7316	94.5874
ENSG00000100714	MTHFD1	117.859	293.575	2.4909	8.83e-14	83.653	92.8686
ENSG00000100744	C14orf129	92.4533	270.799	2.92903	6.5e-17	80.9767	92.2002
ENSG00000100749	VRK1	25.386	125.458	4.94203	2.21e-12	69.142	84.3487
ENSG00000100796	SMEK1	22.2095	111.756	5.0319	6.66e-11	68.138	83.0637
ENSG00000100814	CCNB1IP1	31.464	117.994	3.75011	2.05e-08	70.8416	83.6666
ENSG00000100852	ARHGAP5	2.46439	46.6325	18.9226	7.21e-07	51.8701	74.1509
ENSG00000100897	WDR23	92.9471	191.759	2.0631	0.000189243	81.0367	88.9565
ENSG00000100991	TRPC4AP	217.232	538.209	2.47757	1.19e-27	90.206	96.6444
ENSG00000100994	PYGB	327.732	1628.37	4.9686	7.44e-202	93.7225	99.2934
ENSG00000101003	GINS1	0.421471	152.404	361.6	4.97e-40	40.0191	86.5039
ENSG00000101052	IFT52	71.1226	206.177	2.8989	9.68e-12	78.2131	89.6931
ENSG00000101057	MYBL2	210.921	733.801	3.47903	1.32e-63	89.9168	97.7847
ENSG00000101079	NDRG3	24.4628	306.556	12.5315	1.34e-58	68.8583	93.2151
ENSG00000101084	C20orf24	573.57	1486.5	2.59167	3.08e-88	96.9145	99.1979
ENSG00000101126	ADNP	40.1441	283.397	7.05948	2.6e-41	72.8495	92.5849
ENSG00000101132	PFDN4	0.0179428	64.0615	3570.31	6.65e-14	9.56759	77.1491
ENSG00000101152	DNAJC5	72.3651	434.392	6.00279	3.41e-59	78.3931	95.564
ENSG00000101160	CTSZ	339.338	2585.89	7.62039	0	93.9735	99.6481
ENSG00000101187	SLCO4A1	0.786597	35.9847	45.7473	0.000104138	43.9394	71.9383
ENSG00000101190	TCFL5	0.276654	72.9842	263.811	1.47e-16	37.411	78.4777
ENSG00000101191	DIDO1	46.5168	138.925	2.98655	4.54e-07	74.129	85.4836
ENSG00000101193	C20orf11	123.759	313	2.5291	2.8e-15	84.1959	93.3761
ENSG00000101216	GMEB2	13.5427	78.5512	5.80025	2.5e-07	64.4878	79.2552
ENSG00000101224	CDC25B	135.342	426.136	3.14858	2.11e-31	85.1944	95.4549
ENSG00000101247	C20orf7	27.6747	157.225	5.68118	3.99e-18	69.8104	86.8422
ENSG00000101266	CSNK2A1	123.086	307.556	2.4987	9.61e-15	84.1359	93.2397
ENSG00000101294	HM13	590.596	1573.58	2.6644	7.38e-98	97.0291	99.2607
ENSG00000101298	SNPH	1.71877	92.0555	53.5591	1.36e-19	49.2593	80.9303
ENSG00000101310	SEC23B	223.754	734.886	3.28434	2.2e-59	90.4897	97.7902
ENSG00000101333	PLCB4	24.003	96.3696	4.01489	1.22e-06	68.7164	81.4241
ENSG00000101337	TM9SF4	166.386	389.239	2.33937	5.36e-17	87.4615	94.912
ENSG00000101342	C20orf118	14.2633	95.8829	6.72237	2.61e-11	64.867	81.3695
ENSG00000101343	CRNKL1	13.11	182.447	13.9166	3.74e-34	64.2477	88.4354
ENSG00000101346	POFUT1	2.74237	236.483	86.2332	2.88e-60	52.6586	91.0108
ENSG00000101347	SAMHD1	74.3361	163.342	2.19734	0.0003121	78.6687	87.2623
ENSG00000101350	KIF3B	20.3657	407.63	20.0155	6.6e-90	67.4887	95.1985
ENSG00000101407	KIAA0406	7.74125	175.55	22.6773	4.74e-37	60.3874	88.0316
ENSG00000101412	E2F1	60.2854	324.192	5.37762	4.52e-40	76.5489	93.6434
ENSG00000101413	RPRD1B	7.1112	179.501	25.2419	3.39e-39	59.7654	88.2663
ENSG00000101417	PXMP4	18.7949	112.347	5.9775	2.23e-12	66.8967	83.1237
ENSG00000101421	CHMP4B	278.644	827.575	2.97	5.97e-59	92.4458	98.123
ENSG00000101442	ACTR5	11.9628	93.0452	7.7779	9.46e-12	63.5848	81.0476
ENSG00000101444	AHCY	538.911	1119.28	2.07693	3.26e-42	96.6498	98.7887
ENSG00000101452	DHX35	3.23482	101.905	31.5024	2.42e-21	53.8971	82.0379
ENSG00000101460	MAP1LC3A	12.1773	128.88	10.5836	6.97e-21	63.713	84.6488
ENSG00000101557	USP14	26.8164	273.304	10.1917	2.48e-47	69.5676	92.2794
ENSG00000101574	METTL4	0.574411	48.8736	85.0847	2.24e-08	41.9506	74.5765
ENSG00000101596	SMCHD1	0.00757641	109.977	14515.7	1.59e-27	1.53322	82.8836
ENSG00000101608	AP005329.1	1461.51	3311.7	2.26594	2.3e-157	99.1788	99.7572
ENSG00000101624	CEP76	0.335996	71.2934	212.185	5.74e-16	38.6305	78.2403
ENSG00000101639	CEP192	2.97598	113.592	38.1698	9.06e-25	53.2615	83.2492
ENSG00000101654	RNMT	9.96127	150.761	15.1347	2.58e-28	62.2316	86.3838
ENSG00000101670	LIPG	10.5481	113.874	10.7958	1.03e-17	62.6572	83.2765
ENSG00000101752	MIB1	0.00433651	52.4912	12104.5	2.24e-10	0.218251	75.2312
ENSG00000101773	RBBP8	692.443	3726.82	5.38213	0	97.602	99.7954
ENSG00000101811	CSTF2	79.2593	235.706	2.97386	1.26e-14	79.3452	90.978
ENSG00000101844	ATG4A	3.56134	199.266	55.9525	4.19e-48	54.6283	89.3493
ENSG00000101846	STS	0.746508	93.3321	125.025	4.31e-21	43.5902	81.0803
ENSG00000101868	POLA1	1.43218	108.194	75.5454	1.75e-25	47.988	82.7009
ENSG00000101888	NXT2	1.20466	41.7207	34.6328	2.16e-06	46.8067	73.1796
ENSG00000101898	MCTS1	53.98	223.688	4.14391	5.21e-21	75.4931	90.487
ENSG00000101901	CXorf45	7.06019	86.49	12.2504	2.47e-13	59.7135	80.2674
ENSG00000101911	PRPS2	124.849	304.333	2.43761	1.19e-13	84.2941	93.1578
ENSG00000101935	AMMECR1	1.57452	57.3823	36.4443	1.2e-09	48.6346	76.0687
ENSG00000101945	SUV39H1	32.3195	130.496	4.03767	1.16e-10	71.0544	84.7879
ENSG00000101966	XIAP	4.39656	109.045	24.8023	2.83e-22	56.2215	82.7909
ENSG00000101972	STAG2	4.93368	132.3	26.8158	9.87e-28	57.0782	84.9434
ENSG00000101974	ATP11C	0.503903	45.7859	90.8623	1.6e-07	41.154	73.9872
ENSG00000102007	PLP2	1537.08	3505.02	2.28031	6.95e-169	99.2361	99.7763
ENSG00000102024	PLS3	7.58866	297.651	39.2232	8.8e-72	60.2428	92.9832
ENSG00000102034	ELF4	15.325	75.8824	4.95155	3.53e-06	65.3853	78.8842
ENSG00000102048	ASB9	4.39343	67.7785	15.4272	6.72e-11	56.2161	77.722
ENSG00000102050	PRAF2	37.4199	195.499	5.22448	1.67e-22	72.2603	89.1556
ENSG00000102078	SLC25A14	22.1913	77.6085	3.49725	0.000836327	68.1326	79.127
ENSG00000102081	FMR1	21.2356	86.4495	4.07096	9.12e-06	67.7998	80.2619
ENSG00000102096	PIM2	7.88042	87.5395	11.1085	4.04e-13	60.5183	80.3929
ENSG00000102100	SLC35A2	91.9167	333.878	3.63239	1.35e-28	80.9139	93.8562
ENSG00000102119	EMD	4.26811	407.461	95.4665	3.39e-109	55.9924	95.1957
ENSG00000102144	PGK1	40.3249	686.537	17.0251	6e-148	72.8877	97.572
ENSG00000102172	SMS	20.8058	119.734	5.75486	3.39e-13	67.647	83.833
ENSG00000102218	RP2	19.7622	77.0341	3.89805	0.000252217	67.265	79.0479
ENSG00000102221	PHF16	0.00756248	55.6699	7361.33	1.5e-11	1.51957	75.785
ENSG00000102225	PCTK1	54.0139	536.925	9.94051	4.85e-96	75.4986	96.6335
ENSG00000102265	TIMP1	1248.29	2522.52	2.02079	6.71e-93	98.9606	99.6344
ENSG00000102302	FGD1	1.14581	44.6534	38.971	3.07e-07	46.4602	73.7635
ENSG00000102309	PIN4	5.06276	47.2612	9.33507	0.000119354	57.2746	74.2709
ENSG00000102312	PORCN	3.7822	50.7741	13.4245	2.35e-06	55.0839	74.9257
ENSG00000102313	ITIH5L	0.69013	48.1764	69.8078	4.32e-08	43.0937	74.4482
ENSG00000102316	MAGED2	1265.74	2670.79	2.11007	9.19e-109	98.9824	99.6644
ENSG00000102317	RBM3	336.351	1521.49	4.52352	6.96e-175	93.9108	99.2252
ENSG00000102362	SYTL4	0.804282	32.6514	40.597	0.000711509	44.084	71.139
ENSG00000102384	CENPI	0.00892953	96.2156	10775	2.29e-23	2.45533	81.405
ENSG00000102393	GLA	168.735	369.371	2.18906	1.66e-13	87.6142	94.5655
ENSG00000102401	ARMCX3	116.469	256.406	2.20149	1.29e-08	83.5248	91.7255
ENSG00000102471	NDFIP2	0.884162	81.3429	92	1.35e-17	44.7033	79.6181
ENSG00000102531	FNDC3A	0.339639	72.8992	214.637	1.47e-16	38.6959	78.4668
ENSG00000102554	KLF5	76.2651	599.957	7.86673	5.15e-97	78.9388	97.0891
ENSG00000102572	STK24	62.7912	426.382	6.79047	2.43e-62	76.9499	95.4576
ENSG00000102595	UGCGL2	4.68828	121.904	26.0018	6.43e-25	56.7017	84.0295
ENSG00000102606	ARHGEF7	29.4004	138.803	4.72111	1.26e-13	70.2933	85.4754
ENSG00000102699	PARP4	37.7387	216.748	5.74338	8.75e-27	72.3312	90.1841
ENSG00000102710	FAM48A	68.2976	162.425	2.37819	2.2e-05	77.8038	87.1996
ENSG00000102743	SLC25A15	8.53014	121.234	14.2124	4.57e-21	61.0994	83.9694
ENSG00000102753	KPNA3	12.4797	82.8434	6.63823	2.54e-09	63.8903	79.809
ENSG00000102786	INTS6	0.409243	31.5325	77.0508	0.000149342	39.8418	70.858
ENSG00000102804	TSC22D1	28.9014	148.81	5.14889	7.89e-16	70.1569	86.242
ENSG00000102870	ZNF629	14.5172	154.495	10.6423	1.86e-25	64.998	86.6539
ENSG00000102882	MAPK3	389.111	894.586	2.29905	1.16e-41	94.9093	98.3222
ENSG00000102886	GDPD3	2.21984	36.215	16.3142	0.000713436	51.1008	71.9902
ENSG00000102893	PHKB	27.6186	147.471	5.33956	7.34e-16	69.794	86.1465
ENSG00000102897	LYRM1	0.920273	157.975	171.661	3.27e-40	44.9679	86.8913
ENSG00000102898	NUTF2	135.176	423.424	3.1324	7.37e-31	85.1807	95.4167
ENSG00000102908	NFAT5	0.56282	37.2133	66.1193	5.47e-05	41.8306	72.2139
ENSG00000102910	LONP2	23.2937	213.244	9.15458	9.87e-35	68.4927	90.0259
ENSG00000102978	POLR2C	131.309	315.97	2.40631	4.52e-14	84.8561	93.447
ENSG00000102996	MMP15	26.8504	97.8584	3.64458	6.29e-06	69.5758	81.5905
ENSG00000103018	CYB5B	97.2898	232.24	2.3871	2.93e-09	81.5278	90.8389
ENSG00000103037	SETD6	3.64981	59.5178	16.3071	9.64e-09	54.8138	76.4261
ENSG00000103044	HAS3	0.288405	81.6565	283.132	3.22e-19	37.6811	79.659
ENSG00000103056	SMPD3	9.73534	58.0639	5.96424	0.000163683	62.0597	76.1833
ENSG00000103064	SLC7A6	9.60461	71.2476	7.41806	1.44e-07	61.9643	78.2322
ENSG00000103067	RBM35B	5.61246	134.657	23.9925	1.45e-27	58.0357	85.1371
ENSG00000103089	FA2H	20.4049	151.148	7.40743	3.9e-21	67.5024	86.4111
ENSG00000103160	HSDL1	1.12374	58.2916	51.8731	6.01e-11	46.3293	76.2215
ENSG00000103227	LMF1	16.8255	81.454	4.8411	2.25e-06	66.0756	79.6317
ENSG00000103257	SLC7A5	220.233	441.832	2.0062	1.76e-13	90.3424	95.6623
ENSG00000103260	METRN	1.18308	177.443	149.985	7.78e-46	46.6839	88.1435
ENSG00000103319	EEF2K	29.3629	183.24	6.24054	1.21e-23	70.2824	88.4818
ENSG00000103351	CLUAP1	26.0495	105.02	4.03157	1.07e-07	69.3412	82.3735
ENSG00000103356	EARS2	17.4941	266.249	15.2193	1.75e-53	66.3675	92.0557
ENSG00000103365	GGA2	135.911	334.885	2.46399	8.64e-16	85.2408	93.8781
ENSG00000103404	USP31	0.909663	82.1475	90.3054	6.93e-18	44.8888	79.719
ENSG00000103460	TOX3	31.2644	169.644	5.4261	1.39e-19	70.7871	87.6743
ENSG00000103479	RBL2	18.0149	124.542	6.9133	5.38e-16	66.583	84.2668
ENSG00000103495	MAZ	277.267	1068.05	3.85204	5.69e-105	92.4049	98.7014
ENSG00000103512	NOMO1	6.74506	82.649	12.2533	1.52e-12	59.3807	79.7845
ENSG00000103540	AC012621.8	5.08656	100.599	19.7774	4.58e-19	57.3101	81.8961
ENSG00000103591	AC012568.7	147.022	575.534	3.91462	4.51e-56	86.1138	96.9281
ENSG00000103671	TRIP4	121.234	297.769	2.45616	1.12e-13	83.9694	92.986
ENSG00000103769	RAB11A	388.671	854.198	2.19774	7.34e-36	94.9011	98.2049
ENSG00000103852	TTC23	0.291283	67.5462	231.892	4.41e-15	37.7438	77.6865
ENSG00000103855	CD276	164.797	486.496	2.95209	4.2e-33	87.3578	96.1724
ENSG00000103942	HOMER2	233.765	468.776	2.00533	2.11e-14	90.8989	95.9814
ENSG00000103966	EHD4	110.909	272.284	2.45503	4.59e-12	82.9764	92.2466
ENSG00000103978	TMEM87A	478.042	1064.85	2.22752	6.13e-47	96.0851	98.6959
ENSG00000104067	TJP1	21.4195	149.039	6.95813	4.75e-20	67.8625	86.2584
ENSG00000104093	DMXL2	1.30813	130.395	99.68	5.99e-32	47.3633	84.7797
ENSG00000104131	EIF3S1	0.696525	206.069	295.853	1.95e-54	43.1483	89.6876
ENSG00000104133	SPG11	14.5929	231.328	15.852	1.04e-45	65.0361	90.8034
ENSG00000104154	SLC30A4	0.00844147	31.0656	3680.11	0.000290152	2.08976	70.7352
ENSG00000104164	PLDN	33.3527	169.689	5.08771	1.31e-18	71.3109	87.677
ENSG00000104177	MYEF2	0.378489	105.623	279.064	2.46e-26	39.3562	82.4362
ENSG00000104219	ZDHHC2	3.72278	97.9363	26.3073	3.49e-19	54.9666	81.5987
ENSG00000104231	ZFAND1	57.1317	149.347	2.61408	5.15e-06	76.0278	86.2802
ENSG00000104290	FZD3	0.00904275	50.8786	5626.46	4.39e-10	2.53444	74.9448
ENSG00000104331	IMPAD1	3.29683	310.945	94.3163	2.25e-82	54.039	93.327
ENSG00000104341	LAPTM4B	49.0341	489.028	9.97323	2.95e-87	74.6065	96.197
ENSG00000104356	POP1	23.2436	134.515	5.7872	1.26e-15	68.4763	85.1262
ENSG00000104361	NPAL2	0.0133986	204.181	15239	1.47e-55	6.04283	89.5921
ENSG00000104408	EIF3E	96.6386	532.066	5.50573	9.37e-69	81.4541	96.5926
ENSG00000104412	TTC35	82.5328	240.705	2.91647	2.51e-14	79.7681	91.169
ENSG00000104413	RBM35A	93.4069	597.744	6.39936	2.75e-86	81.0885	97.0754
ENSG00000104442	ARMC1	16.8046	197.053	11.7261	6.03e-35	66.0674	89.2375
ENSG00000104447	TRPS1	3.56271	171.318	48.0864	5.38e-40	54.631	87.7779
ENSG00000104450	SPAG1	11.0469	90.8814	8.22691	7.16e-12	62.9928	80.7939
ENSG00000104472	CHRAC1	33.7674	169.075	5.00704	6.48e-18	71.4118	87.6361
ENSG00000104490	NCALD	34.8551	172.142	4.93878	4.11e-18	71.671	87.827
ENSG00000104517	UBR5	3.85089	179.044	46.4942	2.62e-42	55.2176	88.2417
ENSG00000104635	SLC39A14	6.43204	167.776	26.0845	7.33e-37	59.0342	87.5515
ENSG00000104671	DCTN6	76.3835	289.507	3.79018	8.02e-26	78.9551	92.7568
ENSG00000104687	GSR	7.72534	420.195	54.3917	3.4e-107	60.3738	95.3731
ENSG00000104689	TNFRSF10A	71.8758	271.601	3.77875	9.7e-24	78.3249	92.2248
ENSG00000104723	TUSC3	113.954	691.783	6.07074	7.68e-97	83.2847	97.5992
ENSG00000104738	MCM4	5.34366	803.155	150.3	3.99e-225	57.6811	98.0439
ENSG00000104812	GYS1	72.3209	196.747	2.72048	6.18e-10	78.3877	89.2211
ENSG00000104824	HNRNPL	35.184	542.3	15.4132	9.87e-113	71.7446	96.6771
ENSG00000104853	CLPTM1	277.194	823.223	2.96984	1.14e-58	92.4021	98.1094
ENSG00000104859	SFRS16	18.0796	92.4103	5.11131	2.47e-08	66.6103	80.9712
ENSG00000104866	LRRC68	1.73149	161.685	93.3792	5.97e-40	49.3111	87.1505
ENSG00000104885	DOT1L	17.525	70.5931	4.02813	0.000720916	66.3811	78.1367
ENSG00000104897	SF3A2	22.9728	362.206	15.7667	2.45e-74	68.3863	94.4346
ENSG00000104964	AES	401.544	2222.19	5.53411	3.7e-299	95.1057	99.5553
ENSG00000104973	MED25	37.4737	143.178	3.82075	3.68e-11	72.2712	85.8191
ENSG00000105011	ASF1B	81.966	398.653	4.86363	3.06e-46	79.6972	95.0621
ENSG00000105085	MED26	3.33398	44.5462	13.3613	1.64e-05	54.1236	73.7416
ENSG00000105136	ZNF419	0.339348	41.0154	120.865	3.67e-07	38.6905	73.0323
ENSG00000105176	C19orf2	59.1397	266.592	4.50784	5.85e-28	76.3634	92.0666
ENSG00000105193	RPS16	1007.8	2081.45	2.06535	5.16e-80	98.5896	99.5089
ENSG00000105204	DYRK1B	1.90081	77.3345	40.6849	2.69e-15	49.9768	79.0888
ENSG00000105220	GPI	288.766	623.44	2.15898	2.86e-24	92.735	97.2309
ENSG00000105221	AKT2	55.2792	284.891	5.15368	9.72e-34	75.7195	92.6258
ENSG00000105229	PIAS4	27.9153	88.7953	3.18089	0.000680594	69.8813	80.5456
ENSG00000105245	NUMBL	0.906654	45.6774	50.3802	1.6e-07	44.867	73.9654
ENSG00000105298	C19orf29	21.6016	81.7816	3.78591	0.000138787	67.9252	79.6754
ENSG00000105323	HNRNPUL1	308.235	708.474	2.29849	2.99e-32	93.2588	97.6756
ENSG00000105327	BBC3	0.369319	47.0151	127.302	6.51e-09	39.2116	74.2245
ENSG00000105341	ATP5SL	134.159	283.053	2.10984	9.96e-09	85.0989	92.574
ENSG00000105388	CEACAM5	864.476	3021.43	3.4951	6.64e-273	98.2376	99.7217
ENSG00000105427	CNFN	13.0555	176.751	13.5384	8.26e-33	64.2177	88.1026
ENSG00000105438	KDELR1	494.875	2144.01	4.33242	1.58e-238	96.2543	99.5308
ENSG00000105464	GRIN2D	3.47655	55.7949	16.0489	1.78e-08	54.4455	75.8068
ENSG00000105514	RAB3D	7.07113	489.599	69.239	4.04e-129	59.7245	96.2024
ENSG00000105559	PLEKHA4	3.35631	107.207	31.9421	9.09e-23	54.1781	82.5999
ENSG00000105583	C19orf56	408.474	859.563	2.10433	6.41e-33	95.2121	98.2213
ENSG00000105647	PIK3R2	17.3219	176.46	10.1871	1.87e-29	66.2938	88.0862
ENSG00000105649	RAB3A	0.331958	30.274	91.1983	0.000563238	38.5486	70.5252
ENSG00000105656	ELL	1.53634	53.901	35.0841	8.28e-09	48.4681	75.4795
ENSG00000105722	ERF	2.09618	144.213	68.7981	1.11e-34	50.6752	85.8982
ENSG00000105723	GSK3A	0.99067	276.785	279.392	1.48e-75	45.4672	92.3885
ENSG00000105767	CADM4	0.0136681	189.555	13868.4	2.25e-51	6.27472	88.8337
ENSG00000105778	AVL9	0.450276	225.301	500.361	7.72e-62	40.442	90.5524
ENSG00000105793	GTPBP10	5.34885	56.5908	10.58	3.31e-07	57.6865	75.9378
ENSG00000105819	PMPCB	49.2899	157.149	3.18825	1.11e-09	74.6556	86.8367
ENSG00000105849	TWISTNB	34.4494	115.371	3.349	8.96e-07	71.5755	83.4184
ENSG00000105854	PON2	256.406	597.382	2.32983	1.61e-27	91.7255	97.0727
ENSG00000105855	ITGB8	4.24704	43.0044	10.1257	0.000278446	55.9542	73.4388
ENSG00000105856	HBP1	72.1844	230.735	3.19647	6.85e-16	78.3686	90.7789
ENSG00000105865	DUS4L	0.0133863	38.6827	2889.72	1.4e-06	6.03465	72.5413
ENSG00000105879	CBLL1	0.0147951	138.051	9330.91	7.41e-36	7.19956	85.4126
ENSG00000105887	MTPN	84.6888	317.101	3.74431	8.08e-28	80.0409	93.4743
ENSG00000105939	ZC3HAV1	43.6229	143.46	3.28864	1.03e-08	73.5616	85.8409
ENSG00000105948	TTC26	1.4402	64.0797	44.4936	1.13e-12	48.0262	77.1518
ENSG00000105953	OGDH	332.506	754.635	2.26954	1.28e-33	93.8262	97.8693
ENSG00000105968	H2AFV	125.09	316.41	2.52946	1.67e-15	84.3159	93.4579
ENSG00000105983	LMBR1	0.489233	172.267	352.116	5.35e-46	40.9685	87.8352
ENSG00000105993	DNAJB6	69.1641	238.069	3.44208	3.4e-18	77.9321	91.0708
ENSG00000106003	LFNG	120.842	737.515	6.10311	8.12e-104	83.934	97.8011
ENSG00000106025	TSPAN12	2.68083	122.274	45.6105	4.6e-27	52.4867	84.0622
ENSG00000106028	SSBP1	407.461	956.444	2.34733	1.37e-46	95.1957	98.4777
ENSG00000106069	CHN2	1.56701	145.977	93.1562	2.89e-35	48.6018	86.0346
ENSG00000106070	GRB10	20.3896	139.303	6.83204	3.24e-18	67.4969	85.5136
ENSG00000106078	COBL	37.0711	274.145	7.39512	6.32e-41	72.1811	92.3066
ENSG00000106105	GARS	587.895	1204.65	2.04909	2.75e-44	97.01	98.9087
ENSG00000106244	PDAP1	87.4298	202.878	2.32047	3.33e-07	80.3792	89.5294
ENSG00000106258	CYP3A5	83.3494	206.019	2.47176	1.4e-08	79.8745	89.6849
ENSG00000106299	WASL	47.3619	121.046	2.55576	0.000470235	74.29	83.9531
ENSG00000106305	JTV1	229.241	673.881	2.93962	7.59e-47	90.7189	97.5119
ENSG00000106330	MOSPD3	9.72453	86.5803	8.90328	1.66e-11	62.0516	80.2783
ENSG00000106367	AP1S1	0.740669	663.481	895.786	5.16e-191	43.5357	97.4574
ENSG00000106392	C1GALT1	38.8397	161.339	4.15398	4.8e-14	72.574	87.1259
ENSG00000106415	GLCCI1	0.00783454	41.8017	5335.57	1.88e-07	1.68326	73.1987
ENSG00000106443	PHF14	107.207	284.978	2.65819	4.07e-15	82.5999	92.6286
ENSG00000106459	NRF1	12.799	64.3894	5.0308	0.000190388	64.0758	77.2009
ENSG00000106484	MEST	2.39151	48.7398	20.3803	2.02e-07	51.6464	74.5519
ENSG00000106524	ANKMY2	8.07042	157.656	19.535	4.9e-32	60.6984	86.8695
ENSG00000106537	TSPAN13	1051.92	3264.38	3.10326	7.92e-256	98.6741	99.7517
ENSG00000106541	AGR2	4807.5	25735.7	5.35324	0	99.8609	99.9836
ENSG00000106546	AHR	0.52898	182.05	344.153	2.57e-47	41.4432	88.4136
ENSG00000106635	BCL7B	64.9524	245.614	3.78144	3.44e-21	77.291	91.3491
ENSG00000106636	YKT6	395.705	987.285	2.495	7.83e-54	95.0157	98.5459
ENSG00000106638	TBL2	71.2934	178.053	2.49746	3.97e-07	78.2403	88.1817
ENSG00000106682	WBSCR1	158.949	326.611	2.05482	8.23e-10	86.9595	93.698
ENSG00000106688	SLC1A1	3.67329	87.4046	23.7946	4.07e-16	54.8629	80.3765
ENSG00000106692	FKTN	0.00541868	66.9753	12360.1	8.69e-15	0.501978	77.6047
ENSG00000106723	SPIN1	71.5193	234.792	3.28292	1.26e-16	78.2758	90.9398
ENSG00000106771	C9orf5	55.1867	137.165	2.48547	0.000130685	75.7032	85.3417
ENSG00000106780	MEGF9	15.7815	127.255	8.06353	1.11e-17	65.6009	84.5069
ENSG00000106785	TRIM14	87.8198	293.063	3.33709	3.83e-22	80.4256	92.855
ENSG00000106799	TGFBR1	2.08965	87.9912	42.1082	1.92e-18	50.6507	80.4474
ENSG00000106804	C5	1.16124	90.3813	77.8315	3.23e-20	46.5557	80.7339
ENSG00000107036	KIAA1432	0.00573296	62.4207	10888	2.58e-13	0.632929	76.8899
ENSG00000107104	KANK1	19.0638	248.605	13.0407	3.54e-47	67.0004	91.4582
ENSG00000107130	FREQ	4.46878	65.41	14.6371	4.36e-10	56.3388	77.3592
ENSG00000107164	FUBP3	38.1765	228.366	5.98185	2.47e-29	72.4294	90.6834
ENSG00000107185	RGP1	0.349639	265.663	759.822	4.14e-74	38.8651	92.0366
ENSG00000107242	PIP5K1B	0.757559	103.213	136.244	5.12e-24	43.6884	82.1798
ENSG00000107290	SETX	18.2476	126.194	6.91568	3.09e-16	66.6785	84.4141
ENSG00000107341	UBE2R2	90.0023	214.992	2.38874	2.6e-08	80.6875	90.105
ENSG00000107362	FAM108B1	0.332947	83.0673	249.491	1.63e-19	38.5705	79.8363
ENSG00000107404	DVL1	0.0107876	34.4955	3197.71	2.03e-05	3.8876	71.5864
ENSG00000107625	DDX50	1.09621	59.9528	54.691	1.6e-11	46.1574	76.4971
ENSG00000107651	SEC23IP	40.6322	127.01	3.12585	9.66e-07	72.9505	84.4851
ENSG00000107742	SPOCK2	315.283	1255.24	3.98131	5.45e-128	93.4306	98.9688
ENSG00000107758	PPP3CB	4.27108	48.2654	11.3005	1.43e-05	55.9978	74.4646
ENSG00000107771	KIAA1128	1.48075	38.7755	26.1863	1.51e-05	48.2144	72.5604
ENSG00000107796	ACTA2	3.71878	481.236	129.407	4.08e-131	54.9584	96.1206
ENSG00000107819	SFXN3	5.62142	53.0813	9.44268	1.58e-05	58.0467	75.3376
ENSG00000107821	KAZALD1	1.61322	76.0454	47.1389	5.18e-15	48.8092	78.9087
ENSG00000107854	TNKS2	1.86029	107.179	57.6139	6.43e-24	49.8213	82.5972
ENSG00000107862	GBF1	75.0555	189.922	2.53042	4.98e-08	78.7696	88.8555
ENSG00000107863	ARHGAP21	2.81197	133.691	47.5437	1.61e-30	52.8414	85.0607
ENSG00000107882	SUFU	0.486121	32.6272	67.1174	7.68e-05	40.9303	71.1335
ENSG00000107897	ACBD5	71.8317	328.242	4.5696	2.45e-35	78.3195	93.7335
ENSG00000107937	GTPBP4	145.217	340.307	2.34344	1.82e-14	85.9746	93.9954
ENSG00000107938	C10orf137	0.766972	42.6348	55.5884	1.13e-06	43.7676	73.3652
ENSG00000107957	SH3PXD2A	19.2681	84.2681	4.37346	3.69e-06	67.0795	79.9891
ENSG00000107959	PITRM1	947.488	3216.4	3.39466	2.87e-281	98.4559	99.7463
ENSG00000107984	DKK1	0.292776	31.2538	106.75	0.000290152	37.7766	70.7843
ENSG00000108021	C10orf18	117.917	272.473	2.31072	1.79e-10	83.6584	92.2521
ENSG00000108061	SHOC2	6.93	79.4462	11.4641	1.69e-11	59.5771	79.3698
ENSG00000108091	CCDC6	4.27679	111.805	26.1422	4.03e-23	56.0087	83.0692
ENSG00000108094	CUL2	14.0926	127.791	9.06795	3.16e-19	64.7797	84.5533
ENSG00000108106	UBE2S	64.5864	147.022	2.27636	0.000764911	77.2337	86.1138
ENSG00000108179	PPIF	158.154	410.199	2.59367	3.94e-22	86.9049	95.2367
ENSG00000108219	TSPAN14	73.9765	221.566	2.99509	1.18e-13	78.6196	90.3969
ENSG00000108256	NUFIP2	39.2383	168.565	4.29593	1.04e-15	72.6586	87.6033
ENSG00000108264	TADA2L	2.91074	123.833	42.5435	1.22e-27	53.0923	84.2013
ENSG00000108272	AC003042.2	17.3286	196.43	11.3356	1.11e-34	66.2965	89.2047
ENSG00000108292	MLLT6	117.391	291.961	2.48708	1.03e-13	83.6093	92.825
ENSG00000108294	PSMB3	468.508	1892.17	4.03873	7.44e-197	95.9787	99.4353
ENSG00000108306	FBXL20	9.98674	65.8012	6.58886	2.24e-06	62.2507	77.4192
ENSG00000108312	UBTF	115.371	353.428	3.06341	1.74e-24	83.4184	94.2682
ENSG00000108344	PSMD3	147.37	876.63	5.9485	2.97e-122	86.1383	98.2731
ENSG00000108349	CASC3	108.142	359.181	3.32138	8.06e-28	82.6954	94.3773
ENSG00000108352	RAPGEFL1	0.415345	99.6395	239.895	1.49e-24	39.9318	81.7924
ENSG00000108389	MTMR4	20.3498	216.628	10.6452	6.4e-38	67.4833	90.1787
ENSG00000108395	TRIM37	49.0896	177.951	3.62503	1.16e-13	74.6174	88.1762
ENSG00000108406	DHX40	5.48769	131.394	23.9434	1.89e-27	57.8721	84.8643
ENSG00000108424	KPNB1	232.74	998.959	4.29216	1.74e-108	90.858	98.5705
ENSG00000108439	PNPO	74.9026	309.582	4.13313	2.8e-30	78.7478	93.2915
ENSG00000108443	RPS6KB1	0.00662527	53.0386	8005.5	1.14e-10	1.0176	75.3294
ENSG00000108468	CBX1	5.58141	258.098	46.2425	1.09e-62	57.9948	91.7828
ENSG00000108506	INTS2	0.00660886	51.5538	7800.7	2.24e-10	1.00941	75.0675
ENSG00000108510	MED13	5.42736	135.979	25.0543	7.33e-29	57.7929	85.2462
ENSG00000108523	RNF167	192.585	473.271	2.45746	2.14e-23	89.0056	96.0306
ENSG00000108561	C1QBP	71.0594	380.758	5.35832	1.66e-47	78.2049	94.7674
ENSG00000108582	CPD	10.9067	1165.12	106.826	0	62.9	98.8569
ENSG00000108587	GOSR1	39.3613	181.052	4.59975	2.88e-18	72.6859	88.3563
ENSG00000108588	CCDC47	338.596	871.941	2.57516	6.95e-50	93.9599	98.2594
ENSG00000108590	MED31	8.89071	84.4531	9.49903	2.11e-11	61.405	80.0109
ENSG00000108604	SMARCD2	218.737	1300.52	5.94562	1.93e-182	90.2742	99.0233
ENSG00000108651	UTP6	151.695	306.981	2.02367	1.63e-08	86.4521	93.226
ENSG00000108654	DDX5	850.309	3165.51	3.72277	3.04e-306	98.194	99.7408
ENSG00000108733	PEX12	2.57087	59.2336	23.0403	2.7e-09	52.1784	76.3798
ENSG00000108774	RAB5C	195.545	1386.8	7.09196	4.36e-216	89.1584	99.1106
ENSG00000108799	EZH1	29.4538	94.7661	3.21745	0.000111568	70.3069	81.2413
ENSG00000108819	PPP1R9B	1.02456	155.563	151.834	1.27e-39	45.7018	86.7276
ENSG00000108821	COL1A1	24.9825	311.866	12.4833	4.01e-59	69.0192	93.3488
ENSG00000108829	LRRC59	474.234	1662.79	3.50626	1.89e-149	96.0415	99.3152
ENSG00000108854	SMURF2	1.44796	83.949	57.9775	1.81e-18	48.0644	79.9509
ENSG00000108946	PRKAR1A	263.012	788.823	2.99919	7e-57	91.9465	97.9921
ENSG00000108953	YWHAE	376.924	1233.86	3.27351	1.68e-101	94.702	98.9442
ENSG00000109046	WSB1	153.309	306.754	2.00089	2.47e-08	86.5694	93.2206
ENSG00000109084	TMEM97	164.227	360.815	2.19705	2.05e-13	87.3196	94.4073
ENSG00000109107	ALDOC	172.748	346.088	2.00343	1.04e-09	87.8652	94.1209
ENSG00000109111	SUPT6H	178.296	442.09	2.47953	3.26e-22	88.1953	95.665
ENSG00000109118	PHF12	253.327	522.556	2.06277	7.17e-18	91.6192	96.508
ENSG00000109133	TMEM33	7.00272	173.598	24.7901	1.67e-37	59.6535	87.9198
ENSG00000109171	SLAIN2	0.00637722	127.041	19921	1.4e-32	0.89483	84.4878
ENSG00000109180	OCIAD1	72.5479	349.747	4.82091	1.19e-39	78.4177	94.1945
ENSG00000109184	DCUN1D4	27.2569	91.1189	3.34296	0.000138047	69.6904	80.8212
ENSG00000109189	USP46	0.00952926	43.0857	4521.41	9.58e-08	2.90547	73.4552
ENSG00000109255	NMU	21.9098	123.759	5.64858	1.32e-13	68.0371	84.1959
ENSG00000109270	MAP2K1IP1	113.844	231.58	2.03419	8.87e-06	83.2738	90.8144
ENSG00000109320	NFKB1	19.581	173.341	8.85252	1.31e-26	67.1996	87.9034
ENSG00000109436	TBC1D9	24.0229	172.701	7.189	4.2e-24	68.7219	87.8625
ENSG00000109445	ZNF330	50.0048	134.275	2.68525	2.18e-05	74.7838	85.1071
ENSG00000109466	KLHL2	6.14483	122.63	19.9567	3.18e-24	58.6959	84.0949
ENSG00000109472	CPE	523.155	2760.03	5.27574	0	96.5134	99.6808
ENSG00000109536	FRG1	2.50468	146.737	58.5851	2.82e-34	51.9875	86.0919
ENSG00000109572	CLCN3	84.7529	258.02	3.04438	1.03e-16	80.0491	91.7801
ENSG00000109576	AADAT	10.2334	104.233	10.1856	7.73e-16	62.428	82.2889
ENSG00000109586	GALNT7	185.611	1102.36	5.9391	9.05e-154	88.6237	98.7614
ENSG00000109606	DHX15	320.701	789.586	2.46206	1.66e-41	93.5616	97.9948
ENSG00000109610	SOD3	331.268	1867.97	5.63886	1.38e-254	93.7989	99.4244
ENSG00000109654	TRIM2	64.4857	278.927	4.32541	2.32e-28	77.2173	92.454
ENSG00000109686	SH3D19	20.1424	112.375	5.579	7.19e-12	67.4069	83.1264
ENSG00000109689	STIM2	6.80451	127.226	18.6974	2.11e-24	59.4435	84.5042
ENSG00000109738	GLRB	0.280028	46.6066	166.435	6.51e-09	37.4928	74.1454
ENSG00000109762	SNX25	1.07107	64.6199	60.332	5.83e-13	45.991	77.2391
ENSG00000109775	UFSP2	23.2754	151.028	6.48874	2.2e-19	68.4872	86.4029
ENSG00000109787	KLF3	46.1166	213.404	4.62748	4.52e-22	74.0527	90.0341
ENSG00000109790	KLHL5	0.506643	33.192	65.5137	0.000711509	41.184	71.2672
ENSG00000109805	HCAP-G	1.10367	113.112	102.487	5.98e-27	46.2011	83.1974
ENSG00000109881	CCDC34	3.25171	131.119	40.323	1.18e-29	53.9381	84.8397
ENSG00000109929	SC5DL	0.00559426	31.4464	5621.18	0.000290152	0.581094	70.8362
ENSG00000109956	B3GAT1	0.39863	30.0486	75.3796	0.000563238	39.6754	70.4651
ENSG00000109971	HSPA8	979.369	4383.45	4.47579	0	98.5295	99.839
ENSG00000110013	SIAE	0.271711	196.591	723.529	1.82e-53	37.2964	89.2129
ENSG00000110042	DTX4	46.6325	129.372	2.77428	2.32e-05	74.1509	84.6924
ENSG00000110048	OSBP	92.1301	226.942	2.46328	1.14e-09	80.9385	90.6234
ENSG00000110075	SAPS3	68.4151	294.503	4.30464	4.81e-30	77.8229	92.8959
ENSG00000110080	ST3GAL4	176.846	896.787	5.071	1.46e-111	88.108	98.3276
ENSG00000110090	CPT1A	12.9016	369.512	28.6409	1.36e-86	64.1331	94.5683
ENSG00000110107	PRPF19	35.1603	486.296	13.8308	1.64e-97	71.7392	96.1697
ENSG00000110171	TRIM3	22.8193	200.111	8.76937	1.97e-31	68.3372	89.393
ENSG00000110218	PANX1	62.8898	168.121	2.67326	1.51e-07	76.9663	87.5733
ENSG00000110321	EIF4G2	663.481	3949.05	5.95202	0	97.4574	99.8118
ENSG00000110344	UBE4A	83.3849	177.753	2.13171	0.00017047	79.88	88.1626
ENSG00000110395	CBL	5.69522	53.919	9.46741	8.91e-06	58.1394	75.4822
ENSG00000110400	PVRL1	3.18042	157.577	49.5459	1.82e-37	53.7689	86.864
ENSG00000110422	HIPK3	51.7104	310.512	6.00482	3.26e-41	75.0948	93.3161
ENSG00000110429	FBXO3	37.1392	175.832	4.73441	4.47e-18	72.1975	88.048
ENSG00000110435	PDHX	20.8993	191.675	9.17138	9.43e-31	67.6797	88.951
ENSG00000110497	AMBRA1	6.82634	104.863	15.3616	2.1e-18	59.468	82.3571
ENSG00000110583	NAT11	36.3187	156.962	4.32181	1.93e-14	72.0147	86.8231
ENSG00000110660	SLC35F2	7.40508	245.204	33.1129	1e-57	60.0627	91.3327
ENSG00000110700	RPS13	549.894	1133.41	2.06114	5.48e-42	96.7371	98.8105
ENSG00000110713	NUP98	63.3666	279.893	4.41705	5.33e-29	77.0427	92.4812
ENSG00000110723	EXPH5	1.21902	43.6669	35.8213	5.88e-07	46.8886	73.5698
ENSG00000110768	GTF2H1	10.4329	139.083	13.3312	4.46e-25	62.5699	85.4972
ENSG00000110841	PPFIBP1	2.09732	76.5246	36.4869	2.69e-15	50.6807	78.9742
ENSG00000110851	PRDM4	11.2008	131.906	11.7765	2.04e-22	63.0964	84.9079
ENSG00000110911	SLC11A2	32.692	288.855	8.83566	3.11e-47	71.1472	92.7377
ENSG00000110925	FAM130A1	34.4838	163.798	4.75	8.11e-17	71.5837	87.2923
ENSG00000110955	ATP5B	1200.69	6640.28	5.53038	0	98.9033	99.91
ENSG00000110987	BCL7A	3.84346	64.8431	16.871	4.36e-10	55.2012	77.2746
ENSG00000111012	CYP27B1	0.396313	34.3836	86.7585	3.95e-05	39.6399	71.5591
ENSG00000111058	ACSS3	5.63421	214.411	38.0551	5.37e-50	58.063	90.0805
ENSG00000111077	TENC1	49.3172	147.72	2.99531	4.63e-08	74.661	86.1656
ENSG00000111110	PPM1H	43.8949	211.913	4.82774	9.42e-23	73.6162	89.9632
ENSG00000111142	METAP2	111.778	228.045	2.04016	1.26e-05	83.0664	90.6698
ENSG00000111145	ELK3	0.013767	45.0946	3275.56	2.5e-08	6.3593	73.8508
ENSG00000111206	FOXM1	84.8633	214.189	2.52393	2.43e-09	80.0627	90.0696
ENSG00000111229	ARPC3	283.709	582.542	2.05331	6.42e-20	92.5931	96.9745
ENSG00000111247	RAD51AP1	0.0137184	80.8233	5891.6	6.36e-19	6.31837	79.5499
ENSG00000111252	SH2B3	1.39649	44.3843	31.7828	5.88e-07	47.8107	73.7116
ENSG00000111261	MANSC1	10.0537	390.899	38.8811	3.59e-96	62.2971	94.9393
ENSG00000111266	DUSP16	3.33949	56.664	16.9679	9.5e-09	54.1372	75.9514
ENSG00000111291	GPRC5D	1.24904	86.7025	69.4153	2.42e-19	47.055	80.2919
ENSG00000111300	C12orf30	15.8549	83.1041	5.24153	2.88e-07	65.6336	79.8418
ENSG00000111335	OAS2	57.7421	235.604	4.08028	7.11e-22	76.1288	90.9726
ENSG00000111344	RASAL1	90.5632	193.375	2.13525	5.81e-05	80.7557	89.0465
ENSG00000111358	GTF2H3	3.58786	153.82	42.8723	4.24e-35	54.6829	86.6048
ENSG00000111371	SLC38A1	10.6266	372.219	35.0273	1.77e-89	62.709	94.6174
ENSG00000111412	C12orf49	1.0921	164.678	150.789	2.78e-42	46.1274	87.3496
ENSG00000111445	RFC5	76.4654	206.515	2.70076	1.61e-10	78.966	89.7095
ENSG00000111450	STX2	9.15875	100.025	10.9213	1.61e-15	61.6151	81.836
ENSG00000111530	CAND1	8.51059	323.836	38.051	4.6e-78	61.0831	93.6352
ENSG00000111540	RAB5B	50.2995	813.273	16.1686	2.69e-173	74.8384	98.0767
ENSG00000111554	MDM1	0.0110927	33.5599	3025.39	3.95e-05	4.13586	71.36
ENSG00000111581	NUP107	77.6308	205.316	2.64477	1.15e-09	79.1297	89.6494
ENSG00000111602	TIMELESS	146.23	313.915	2.14672	1.44e-10	86.0537	93.3979
ENSG00000111647	UHRF1BP1L	19.1782	73.1639	3.81496	0.000676563	67.0468	78.505
ENSG00000111666	CHPT1	102.98	419.018	4.06891	1.9e-41	82.1552	95.3567
ENSG00000111676	ATN1	29.0972	204.338	7.02259	1.14e-28	70.2114	89.6003
ENSG00000111696	NT5DC3	18.6164	142.411	7.64972	1.55e-19	66.8258	85.7618
ENSG00000111725	PRKAB1	107.257	243.115	2.26665	1.16e-08	82.6054	91.2563
ENSG00000111731	KIAA0528	0.27416	49.1622	179.319	1.69e-09	37.3537	74.631
ENSG00000111737	RAB35	47.1367	392.507	8.32699	3.97e-64	74.2464	94.9639
ENSG00000111780	GATC	52.2643	165.796	3.17226	2.25e-10	75.1903	87.4205
ENSG00000111786	SFRS9	203.588	713.112	3.50273	4.94e-62	89.5621	97.6947
ENSG00000111801	BTN3A3	1.09027	41.9237	38.4527	2.16e-06	46.1138	73.2206
ENSG00000111816	FRK	0.339927	102.777	302.351	1.91e-25	38.7014	82.1334
ENSG00000111843	TMEM14C	320.809	725.463	2.26135	6.75e-32	93.5643	97.7493
ENSG00000111846	GCNT2	0.00513525	44.4434	8654.56	4.9e-08	0.39558	73.7225
ENSG00000111859	NEDD9	17.3358	128.816	7.43061	1.47e-17	66.2993	84.6433
ENSG00000111877	MCM9	3.66022	44.9351	12.2766	8.53e-05	54.8356	73.8208
ENSG00000111880	RNGTT	0.00771425	63.6868	8255.74	6.65e-14	1.62597	77.0918
ENSG00000111897	SERINC1	98.0055	817.182	8.33813	6.05e-137	81.6069	98.0903
ENSG00000111911	HINT3	2.51101	112.255	44.7052	3.39e-24	52.0038	83.1155
ENSG00000111912	ESNA1	1.95713	306.263	156.486	1.73e-82	50.1841	93.2069
ENSG00000112029	FBXO5	15.164	117.296	7.73512	7.89e-16	65.3117	83.6011
ENSG00000112033	PPARD	10.7477	127.296	11.844	4.22e-21	62.7909	84.5096
ENSG00000112062	MAPK14	73.4999	197.344	2.68496	1.14e-09	78.5514	89.2539
ENSG00000112078	KCTD20	0.792359	187.883	237.118	4.27e-49	43.9858	88.7464
ENSG00000112079	STK38	5.36011	217.922	40.6562	2.35e-52	57.7029	90.2387
ENSG00000112096	SOD2	375.431	798.16	2.12598	5.13e-31	94.6747	98.0276
ENSG00000112130	RNF8	0.570746	34.1978	59.9177	0.000375487	41.9124	71.5128
ENSG00000112144	ICK	0.00622799	106.961	17174.2	1.24e-26	0.829355	82.5726
ENSG00000112159	MDN1	1.39506	43.3031	31.0403	1.13e-06	47.8052	73.4988
ENSG00000112200	ZNF451	0.00579507	70.8881	12232.5	5.74e-16	0.657482	78.1803
ENSG00000112210	RAB23	0.0107692	75.5416	7014.62	1.92e-17	3.87396	78.8378
ENSG00000112234	FBXL4	3.41512	73.9765	21.6614	1.92e-13	54.3146	78.6196
ENSG00000112237	CCNC	65.9228	154.146	2.33828	0.000120874	77.4383	86.6294
ENSG00000112245	PTP4A1	15.7762	258.602	16.3919	1.82e-52	65.5981	91.7992
ENSG00000112249	ASCC3	0.00397522	90.9496	22879.1	6.95e-22	0.144591	80.8021
ENSG00000112282	CRSP3	1.37556	170.525	123.968	4.65e-44	47.7097	87.7288
ENSG00000112294	ALDH5A1	0.324457	51.3614	158.299	4.39e-10	38.4122	75.0321
ENSG00000112297	AIM1	8.04527	162.186	20.1592	3.8e-33	60.6739	87.1832
ENSG00000112299	VNN1	0.314377	123.058	391.435	2.17e-31	38.2158	84.1331
ENSG00000112303	VNN2	0.741013	255.752	345.138	2.65e-69	43.5384	91.7037
ENSG00000112339	HBS1L	36.4072	106.085	2.91385	0.000162854	72.0338	82.4853
ENSG00000112357	PEX7	27.094	118.403	4.3701	5.42e-10	69.6467	83.7048
ENSG00000112365	ZBTB24	0.00681235	47.306	6944.15	6.51e-09	1.1049	74.2791
ENSG00000112367	FIG4	18.1828	101.748	5.59583	1.38e-10	66.6512	82.0216
ENSG00000112379	KIAA1244	129.027	351.997	2.7281	2.78e-20	84.6624	94.2382
ENSG00000112406	HECA	0.336628	78.1195	232.065	4.91e-18	38.6441	79.1979
ENSG00000112414	GPR126	0.00576321	76.0218	13190.9	1.92e-17	0.643841	78.906
ENSG00000112473	SLC39A7	0.0126362	53.3194	4219.58	1.14e-10	5.41536	75.3785
ENSG00000112511	PHF1	40.8916	120.875	2.956	1.12e-05	73.005	83.9367
ENSG00000112559	MDFI	0.293084	100.186	341.833	1.49e-24	37.7847	81.8524
ENSG00000112584	FAM120B	3.82259	172	44.9957	2.77e-40	55.163	87.8189
ENSG00000112592	TBP	28.3161	109.263	3.85868	9.7e-08	69.9932	82.8127
ENSG00000112624	KIAA0240	1.92461	58.7002	30.4998	3.32e-10	50.0641	76.2925
ENSG00000112651	MRPL2	46.5924	122.775	2.63508	0.000224529	74.1427	84.1086
ENSG00000112655	PTK7	4.15373	158.693	38.2049	1.55e-36	55.7905	86.9431
ENSG00000112658	SRF	8.14342	119.054	14.6197	2.38e-21	60.7666	83.7676
ENSG00000112664	NUDT3	22.2732	199.75	8.96815	4.18e-32	68.1599	89.3739
ENSG00000112697	TMEM30A	7.292	218.975	30.0295	2.81e-50	59.9509	90.2851
ENSG00000112699	GMDS	85.4508	263.151	3.07956	1.32e-17	80.1364	91.952
ENSG00000112701	SENP6	1.69033	74.1622	43.8743	1.92e-14	49.142	78.6441
ENSG00000112715	VEGF	32.7143	290.185	8.8703	1.73e-47	71.1526	92.7759
ENSG00000112739	PRPF4B	1.66569	116.642	70.0263	8.14e-27	49.0329	83.5411
ENSG00000112742	TTK	0.0111512	99.457	8918.94	2.95e-24	4.19042	81.7706
ENSG00000112769	LAMA4	0.157278	80.2699	510.371	1.26e-18	33.0269	79.4762
ENSG00000112787	AC131212.6-201	0.343898	58.3827	169.768	3.88e-12	38.7723	76.2379
ENSG00000112796	ENPP5	0.00919319	32.5512	3540.79	7.68e-05	2.63811	71.1144
ENSG00000112812	PRSS16	4.00369	77.2605	19.2973	2.35e-13	55.5095	79.0779
ENSG00000112837	TBX18	0.0128147	31.9996	2497.11	0.000149342	5.56814	70.9726
ENSG00000112851	ERBB2IP	11.7412	101.851	8.6747	5.54e-14	63.4429	82.0325
ENSG00000112855	HARSL	58.5555	219.355	3.74611	4.55e-18	76.2679	90.3015
ENSG00000112874	NUDT12	0.0099325	53.7127	5407.77	5.8e-11	3.21375	75.4495
ENSG00000112893	MAN2A1	1.35638	64.3234	47.423	1.13e-12	47.6142	77.19
ENSG00000112902	SEMA5A	6.24184	70.3553	11.2716	7.08e-10	58.816	78.1012
ENSG00000112941	POLS	12.3011	146.878	11.9402	1.31e-25	63.7867	86.1029
ENSG00000112964	GHR	0.00831809	79.2991	9533.34	2.49e-18	1.99973	79.3507
ENSG00000112972	HMGCS1	1.66033	395.382	238.135	5.95e-109	49.011	95.0102
ENSG00000112977	DAP	378.809	953.752	2.51776	7.59e-53	94.7347	98.4722
ENSG00000112984	KIF20A	2.33572	181.531	77.7196	8e-46	51.4746	88.3836
ENSG00000112992	NNT	17.8838	284.14	15.8881	1.66e-57	66.5312	92.604
ENSG00000113013	HSPA9B	133.186	1011.4	7.59385	1.09e-162	85.0171	98.5977
ENSG00000113048	MRPS27	42.4356	183.003	4.31249	2.12e-17	73.3242	88.4681
ENSG00000113068	PFDN1	132.834	501.958	3.77884	1.39e-46	84.987	96.3197
ENSG00000113083	LOX	0.47217	37.0228	78.4099	5.33e-06	40.7502	72.1702
ENSG00000113119	TMCO6	3.50474	101.443	28.9446	5.04e-20	54.5055	81.9888
ENSG00000113140	SPARC	145.856	830.724	5.69552	4.15e-112	86.0265	98.134
ENSG00000113161	HMGCR	9.15576	254.016	27.7438	5.08e-58	61.6123	91.6437
ENSG00000113194	FAF2	134.426	360.278	2.68012	2.9e-20	85.118	94.3964
ENSG00000113212	PCDHB7	0.0109677	40.1826	3663.71	7.17e-07	4.04038	72.8577
ENSG00000113231	PDE8B	73.4118	182.968	2.49235	2.02e-07	78.5377	88.4654
ENSG00000113282	CLINT1	220.367	550.924	2.50003	6.16e-29	90.3478	96.7453
ENSG00000113300	CNOT6	1.443	80.1821	55.5664	2.64e-17	48.0398	79.4653
ENSG00000113318	MSH3	2.08308	40.4333	19.4104	5.93e-05	50.6261	72.9096
ENSG00000113360	RNASEN	7.02703	171.476	24.4023	1.17e-36	59.6808	87.7888
ENSG00000113368	LMNB1	0.628589	198.588	315.926	2.33e-52	42.5017	89.3139
ENSG00000113369	ARRDC3	7.62406	125.356	16.4421	5.65e-23	60.2755	84.3405
ENSG00000113384	GOLPH3	23.1433	636.667	27.5098	2.06e-151	68.4436	97.3073
ENSG00000113387	SUB1	160.086	569.037	3.55457	7.55e-50	87.0386	96.8845
ENSG00000113456	RAD1	5.61082	72.3209	12.8895	2.12e-10	58.033	78.3877
ENSG00000113494	PRLR	0.579128	53.656	92.6497	8.41e-10	41.9997	75.4385
ENSG00000113522	RAD50	26.079	156.1	5.98567	6.27e-19	69.3493	86.7658
ENSG00000113558	SKP1A	91.9868	374.474	4.07096	1.3e-36	80.9221	94.6583
ENSG00000113569	NUP155	1.26161	218.547	173.229	2.68e-58	47.1259	90.266
ENSG00000113583	C5orf15	82.7339	206.292	2.49344	1.4e-08	79.7954	89.6985
ENSG00000113593	PPWD1	13.522	64.3568	4.75943	0.000517287	64.4769	77.1955
ENSG00000113597	C5orf44	13.6485	75.3043	5.5174	2.01e-06	64.5451	78.8051
ENSG00000113615	SEC24A	5.76702	136.533	23.6748	3.99e-28	58.2294	85.2926
ENSG00000113621	C5orf14	23.4952	158.648	6.75233	2.67e-21	68.5554	86.9404
ENSG00000113657	DPYSL3	7.86172	179.339	22.8117	6.86e-38	60.502	88.2581
ENSG00000113658	SMAD5	40.0553	211.383	5.27728	2.04e-24	72.8304	89.9386
ENSG00000113716	AC011382.4-201	15.5127	141.679	9.13307	1.95e-21	65.4754	85.7045
ENSG00000113719	ERGIC1	148.265	970.66	6.54681	6.3e-144	86.2038	98.5104
ENSG00000113721	PDGFRB	0.471644	40.2465	85.3324	7.17e-07	40.7421	72.8714
ENSG00000113739	STC2	8.5387	93.4069	10.9392	1.05e-13	61.1076	81.0885
ENSG00000113742	CPEB4	4.02652	96.924	24.0714	6.66e-19	55.5531	81.4841
ENSG00000113758	DBN1	78.7731	196.536	2.49496	3.79e-08	79.2825	89.2102
ENSG00000113790	EHHADH	0.00928453	100.262	10798.8	1.49e-24	2.71177	81.8606
ENSG00000113810	SMC4	76.6037	200.148	2.61278	4.07e-09	78.9851	89.3957
ENSG00000113812	ACTR8	8.32601	122.359	14.696	3.68e-22	60.9248	84.0704
ENSG00000113838	TBCCD1	10.038	89.6175	8.92785	2.92e-12	62.2862	80.6411
ENSG00000113916	BCL6	9.78147	92.6111	9.46802	5.08e-13	62.0952	80.9958
ENSG00000114021	NIT2	195.438	394.389	2.01798	7.26e-12	89.1529	94.9939
ENSG00000114030	KPNA1	76.6582	204.441	2.66692	9.21e-10	78.9933	89.6058
ENSG00000114062	UBE3A	7.18923	184.671	25.6871	1.31e-40	59.8472	88.5691
ENSG00000114098	ARMC8	9.8568	86.5546	8.7812	1.66e-11	62.1525	80.2755
ENSG00000114107	CEP70	0.0119924	51.3873	4285	4.39e-10	4.87792	75.0375
ENSG00000114127	XRN1	0.00413241	45.2947	10960.9	2.5e-08	0.169145	73.889
ENSG00000114166	KAT2B	21.1839	122.452	5.78042	1.17e-13	67.7834	84.0786
ENSG00000114248	LRRC31	24.6806	387.263	15.691	2.25e-79	68.9265	94.8766
ENSG00000114302	PRKAR2A	13.154	281.77	21.421	1.05e-61	64.2723	92.5358
ENSG00000114315	HES1	167.027	963.641	5.76936	8.07e-132	87.5024	98.4941
ENSG00000114331	ACAP2	9.30748	78.7731	8.46341	3.86e-10	61.7324	79.2825
ENSG00000114346	ECT2	44.5594	358.665	8.04915	6.36e-57	73.7444	94.3664
ENSG00000114354	TFG	178.912	473.525	2.6467	4.96e-27	88.2335	96.0333
ENSG00000114416	FXR1	70.6687	269.424	3.81249	1.62e-23	78.1476	92.1566
ENSG00000114473	IQCG	2.35183	93.6695	39.8283	3.63e-20	51.5237	81.1185
ENSG00000114480	GBE1	7.32233	126.64	17.2951	2.11e-24	59.9809	84.4523
ENSG00000114491	UMPS	127.359	330.008	2.59116	3.2e-17	84.5151	93.7717
ENSG00000114529	C3orf52	5.1165	56.6986	11.0815	3.31e-07	57.3564	75.9569
ENSG00000114541	FRMD4B	43.0712	253.795	5.89246	9.91e-33	73.4525	91.6355
ENSG00000114544	SLC41A3	122.274	250.422	2.04804	1.22e-06	84.0622	91.5209
ENSG00000114573	ATP6V1A	16.2953	176.283	10.818	3.44e-30	65.8382	88.0753
ENSG00000114631	PODXL2	3.1628	407.056	128.701	8.19e-111	53.7307	95.1903
ENSG00000114686	MRPL3	211.091	618.177	2.92848	2.17e-42	89.925	97.1982
ENSG00000114698	PLSCR4	0.288045	31.334	108.781	0.000290152	37.6729	70.8062
ENSG00000114735	HEMK1	9.76118	71.401	7.3148	1.44e-07	62.0788	78.2567
ENSG00000114745	GORASP1	42.035	155.673	3.70342	6.94e-12	73.2424	86.7358
ENSG00000114796	KLHL24	22.4395	84.6675	3.77314	3.52e-05	68.2144	80.0382
ENSG00000114850	SSR3	210.874	655.628	3.10909	4.13e-49	89.9141	97.4137
ENSG00000114904	NEK4	2.60395	120.986	46.4627	8.9e-27	52.2739	83.9476
ENSG00000114942	EEF1B2	88.6583	418.572	4.72119	2.09e-47	80.5265	95.3512
ENSG00000114993	RTKN	135.701	342.027	2.52045	7.12e-17	85.2244	94.0308
ENSG00000114999	TTL	25.9837	369.208	14.2092	1.33e-73	69.3193	94.5628
ENSG00000115009	CCL20	0.024776	65.6212	2648.58	1.71e-14	13.7689	77.3919
ENSG00000115020	PIP5K3	0.00404054	48.2783	11948.5	3.32e-09	0.155504	74.4673
ENSG00000115053	NCL	544.384	2161.55	3.97063	3.6e-222	96.6935	99.5362
ENSG00000115084	SLC35F5	7.41663	207.083	27.9215	7.44e-47	60.0737	89.7367
ENSG00000115091	ACTR3	308.462	971.884	3.15074	9.87e-76	93.2642	98.5132
ENSG00000115109	EPB41L5	5.51178	66.85	12.1286	4.28e-09	57.9021	77.5829
ENSG00000115145	STAM2	2.88128	116.271	40.354	2.42e-25	53.016	83.5057
ENSG00000115159	GPD2	46.3643	163.013	3.51592	8.14e-12	74.099	87.2405
ENSG00000115163	CENPA	37.99	118.491	3.11901	4.81e-06	72.3885	83.713
ENSG00000115170	ACVR1	32.9736	174.686	5.29775	9.96e-20	71.2154	87.9825
ENSG00000115183	TANC1	44.7757	132.532	2.9599	1.32e-06	73.788	84.9625
ENSG00000115207	GTF3C2	59.9363	254.467	4.24563	8.68e-25	76.4943	91.6601
ENSG00000115226	FNDC4	20.1699	78.2882	3.88144	0.00015895	67.4178	79.2198
ENSG00000115267	IFIH1	0.0100634	74.5022	7403.31	3.78e-17	3.3256	78.6932
ENSG00000115282	TTC31	6.4361	121.88	18.9369	6.02e-24	59.0397	84.0267
ENSG00000115306	SPTBN1	202.996	609.066	3.00038	3.46e-43	89.5349	97.1436
ENSG00000115339	GALNT3	106.62	280.382	2.62973	2.63e-14	82.5372	92.4949
ENSG00000115361	ACADL	0.0126885	43.9091	3460.54	4.9e-08	5.46719	73.6189
ENSG00000115364	MRPL19	5.58359	57.5422	10.3056	8.74e-07	57.9975	76.096
ENSG00000115365	LANCL1	1.35834	126.469	93.1057	9.02e-31	47.6252	84.4387
ENSG00000115368	WDR75	2.59281	209.369	80.7496	2.4e-52	52.2412	89.8459
ENSG00000115392	FANCL	20.6044	116.047	5.63215	2.78e-12	67.5733	83.4838
ENSG00000115464	USP34	7.9733	152.777	19.1611	1.19e-30	60.6056	86.5312
ENSG00000115484	CCT4	369.976	1041.81	2.81589	1.57e-69	94.5765	98.655
ENSG00000115486	GGCX	1.01516	118.833	117.058	1.03e-28	45.6363	83.7457
ENSG00000115504	EHBP1	2.70018	89.6902	33.2164	6.15e-18	52.5385	80.6493
ENSG00000115540	MOBKL3	7.54478	130.202	17.2573	2.47e-24	60.1992	84.7633
ENSG00000115548	JMJD1A	13.1318	199.212	15.1702	9.37e-39	64.2586	89.3466
ENSG00000115556	PLCD4	2.31446	47.1045	20.3523	7.21e-07	51.4064	74.2409
ENSG00000115594	IL1R1	0.86652	40.8649	47.1597	4.13e-06	44.5724	72.9996
ENSG00000115598	IL1RL2	0.0145577	32.5761	2237.72	7.68e-05	6.99222	71.1199
ENSG00000115652	UXS1	12.5992	159.661	12.6723	2.84e-28	63.9613	87.0086
ENSG00000115661	STK16	0.926911	174.366	188.116	6.02e-45	45.0143	87.9634
ENSG00000115687	PASK	2.5101	47.8869	19.0777	2.59e-06	52.0011	74.3937
ENSG00000115750	TAF1B	0.874251	49.6058	56.7408	1.17e-08	44.6297	74.7129
ENSG00000115758	ODC1	390.065	1236.36	3.16962	1.17e-97	94.9257	98.9469
ENSG00000115760	BIRC6	34.4955	132.266	3.83429	4.34e-10	71.5864	84.9407
ENSG00000115806	GORASP2	389.402	1084.36	2.78467	2.56e-71	94.9147	98.7314
ENSG00000115808	STRN	10.0917	200.754	19.8929	4.63e-42	62.3271	89.4257
ENSG00000115816	CEBPZ	1.20377	201.54	167.424	3e-53	46.8013	89.4639
ENSG00000115825	PRKD3	7.39404	124.082	16.7813	1.41e-23	60.0518	84.2259
ENSG00000115827	C2orf37	0.371948	31.2331	83.9716	0.000290152	39.2525	70.7789
ENSG00000115828	QPCT	282.332	774.62	2.74365	4.81e-49	92.5522	97.943
ENSG00000115839	RAB3GAP1	8.90363	226.689	25.4602	2.29e-50	61.4159	90.6125
ENSG00000115840	SLC25A12	4.88152	168.653	34.5494	3e-38	57.0018	87.6088
ENSG00000115902	SLC1A4	118.241	285.392	2.41364	2.11e-12	83.6912	92.6422
ENSG00000115904	SOS1	0.00851935	91.5957	10751.5	3.51e-22	2.14705	80.8757
ENSG00000115942	ORC2L	2.15141	95.1361	44.2203	1.87e-20	50.8689	81.285
ENSG00000115953	PPP3R1	0.0101966	146.983	14414.9	1.54e-38	3.42654	86.111
ENSG00000115966	ATF2	34.4041	135.047	3.92531	1.07e-10	71.5646	85.1698
ENSG00000115970	THADA	6.02427	47.6198	7.90466	0.000273239	58.5459	74.3418
ENSG00000115993	TRAK2	46.9044	143.493	3.05927	5.92e-08	74.2027	85.8437
ENSG00000115998	C2orf42	1.11391	53.257	47.8108	1.62e-09	46.2638	75.3676
ENSG00000116001	TIA1	67.4384	264.457	3.92146	4.84e-24	77.6702	91.9956
ENSG00000116005	PCYOX1	83.5871	331.749	3.9689	3.33e-31	79.9045	93.8098
ENSG00000116044	AC079305.6-201	184.323	567.68	3.07981	1.08e-41	88.5473	96.8736
ENSG00000116062	MSH6	30.8168	282.7	9.17359	4.5e-47	70.6725	92.5631
ENSG00000116120	FARSLB	160.911	542.621	3.37218	1.54e-44	87.0959	96.6799
ENSG00000116127	ALMS1	0.00356298	51.9234	14573	2.24e-10	0.0791161	75.1303
ENSG00000116128	BCL9	97.5596	200.426	2.05439	0.000144034	81.5578	89.4094
ENSG00000116133	DHCR24	337.728	1614.13	4.77937	4.12e-194	93.9408	99.2852
ENSG00000116138	DNAJC16	1.76027	46.7771	26.5738	7.21e-07	49.423	74.1781
ENSG00000116191	RALGPS2	0.00800691	59.4433	7424	1.97e-12	1.78148	76.4125
ENSG00000116199	FAM20B	46.9201	367.508	7.83263	6.97e-58	74.2054	94.5328
ENSG00000116205	C1orf83	2.03225	41.0799	20.214	3.17e-05	50.4542	73.046
ENSG00000116212	LRRC42	4.32583	116.469	26.9242	2.98e-24	56.0988	83.5248
ENSG00000116237	ICMT	112.91	335.794	2.97399	4.44e-22	83.1783	93.8999
ENSG00000116260	QSOX1	1144.79	4685.17	4.09262	0	98.8269	99.8554
ENSG00000116266	STXBP3	3.21535	105.648	32.8576	1.75e-22	53.8508	82.439
ENSG00000116273	PHF13	10.5265	91.7491	8.716	4.03e-12	62.6408	80.8948
ENSG00000116285	ERRFI1	12.9275	205.526	15.8983	1.16e-40	64.1468	89.6603
ENSG00000116406	EDEM3	114.372	334.77	2.92704	1.31e-21	83.3229	93.8753
ENSG00000116455	WDR77	83.4514	269.046	3.22398	2.49e-19	79.8881	92.1457
ENSG00000116459	ATP5F1	91.3137	355.277	3.89073	3.86e-33	80.843	94.3009
ENSG00000116514	RNF19B	41.1965	143.21	3.47626	1.03e-09	73.0705	85.8219
ENSG00000116525	TRIM62	0.00924903	34.3953	3718.8	3.95e-05	2.68722	71.5619
ENSG00000116539	ASH1L	62.877	196.069	3.11829	2.29e-12	76.9636	89.1856
ENSG00000116560	SFPQ	271.067	864.476	3.18915	7.38e-68	92.2084	98.2376
ENSG00000116584	ARHGEF2	138.262	382.203	2.76433	7.87e-23	85.429	94.792
ENSG00000116604	MEF2D	15.2004	155.145	10.2066	1.86e-25	65.3281	86.6976
ENSG00000116641	DOCK7	0.669448	50.2861	75.1158	1.17e-08	42.9027	74.8356
ENSG00000116667	C1orf21	0.413532	49.2204	119.025	1.69e-09	39.9018	74.6419
ENSG00000116679	IVNS1ABP	233.699	696.9	2.98205	2.19e-49	90.8962	97.6238
ENSG00000116688	MFN2	16.1022	219.826	13.6519	7.08e-42	65.7509	90.3233
ENSG00000116698	SMG7	24.6178	310.318	12.6054	1.37e-58	68.9074	93.3106
ENSG00000116704	SLC35D1	0.0153606	48.382	3149.75	3.32e-09	7.63607	74.4864
ENSG00000116711	PLA2G4A	7.13275	267.768	37.5407	2.4e-64	59.7872	92.1048
ENSG00000116729	GPR177	5.14733	171.435	33.3055	8.03e-39	57.4028	87.7861
ENSG00000116771	AGMAT	0.919227	61.3921	66.7866	8.27e-12	44.9598	76.729
ENSG00000116791	CRYZ	9.162	92.1542	10.0583	1.9e-13	61.6178	80.9412
ENSG00000116874	WARS2	0.613479	33.1803	54.0854	0.000711509	42.3489	71.2645
ENSG00000116883	AL591845.27-201	1.3429	56.9228	42.3881	1.16e-10	47.5433	75.9924
ENSG00000116922	C1orf109	22.3579	171.62	7.67602	4.46e-25	68.1872	87.797
ENSG00000116962	NID1	1.72612	36.4332	21.107	0.000713436	49.2893	72.0393
ENSG00000116977	LGALS8	201.717	532.418	2.63943	1.92e-30	89.4721	96.5953
ENSG00000117000	RLF	2.30013	54.5989	23.7373	4.36e-09	51.36	75.5995
ENSG00000117036	ETV3	5.81863	96.8991	16.6532	4.42e-17	58.2922	81.4814
ENSG00000117114	LPHN2	0.00590791	78.3996	13270.3	4.91e-18	0.698404	79.2334
ENSG00000117115	PADI2	103.578	631.28	6.09473	5.56e-88	82.218	97.2773
ENSG00000117139	JARID1B	101.253	226.58	2.23777	1.19e-07	81.967	90.607
ENSG00000117143	UAP1	706.508	1886.15	2.66968	3.82e-118	97.6674	99.4325
ENSG00000117153	KLHL12	68.4506	187.189	2.73466	2.37e-09	77.8284	88.711
ENSG00000117155	SSX2IP	1.21816	46.1043	37.8474	1.6e-07	46.8831	74.0499
ENSG00000117222	RBBP5	0.357409	163.383	457.133	2.6e-43	38.9988	87.265
ENSG00000117226	GBP3	1.00078	49.0651	49.0269	2.24e-08	45.5381	74.6119
ENSG00000117289	TXNIP	918.524	2266.76	2.46783	3.02e-125	98.3849	99.569
ENSG00000117298	ECE1	104.339	227.7	2.18232	3.61e-07	82.3026	90.6561
ENSG00000117335	CD46	259.14	1126.13	4.34565	3.28e-124	91.8183	98.7996
ENSG00000117360	PRPF3	121.382	451.821	3.7223	3.76e-41	83.9831	95.7878
ENSG00000117362	APH1A	101.688	1441.77	14.1783	2.73e-298	82.0161	99.1625
ENSG00000117399	CDC20	12.7293	189.323	14.8731	4.82e-36	64.0376	88.8201
ENSG00000117411	B4GALT2	44.9481	235.347	5.23597	2.24e-27	73.8235	90.9617
ENSG00000117450	PRDX1	1293.06	3191.34	2.46805	1.3e-177	99.0151	99.7436
ENSG00000117461	PIK3R3	5.31327	129.027	24.2838	6.92e-27	57.6402	84.6624
ENSG00000117479	SLC19A2	0.435421	85.2993	195.901	4.17e-20	40.2155	80.1173
ENSG00000117481	NSUN4	1.78081	52.5964	29.5352	1.57e-08	49.5048	75.2503
ENSG00000117500	TMED5	9.04377	73.707	8.15003	6.81e-09	61.5223	78.5814
ENSG00000117525	F3	0.0137602	86.0994	6257.15	2.11e-20	6.35111	80.2183
ENSG00000117528	ABCD3	0.00970135	87.2892	8997.63	1.07e-20	3.02824	80.3628
ENSG00000117533	VAMP4	0.00753437	37.4615	4972.08	5.33e-06	1.51139	72.2684
ENSG00000117543	DPH5	0.408512	70.4491	172.453	1.13e-15	39.8309	78.1149
ENSG00000117593	DARS2	76.9983	262.747	3.41237	3.33e-20	79.0424	91.9383
ENSG00000117595	IRF6	10.5065	502.965	47.8719	2.25e-127	62.6245	96.3279
ENSG00000117597	C1orf107	4.83588	109.852	22.7159	1.46e-21	56.9336	82.87
ENSG00000117602	RCAN3	23.4761	242.156	10.315	3.27e-42	68.55	91.2208
ENSG00000117625	RCOR3	1.841	101.637	55.2072	1.79e-22	49.7504	82.0106
ENSG00000117640	FAM54B	31.6811	176.334	5.56592	1.9e-20	70.8962	88.078
ENSG00000117650	NEK2	4.44023	145.686	32.8104	8.39e-33	56.2925	86.0128
ENSG00000117682	DHDDS	14.8497	118.18	7.95836	4.47e-16	65.1616	83.6857
ENSG00000117751	PPP1R8	14.7998	184.536	12.4688	2.48e-33	65.1371	88.5609
ENSG00000117791	MOSC2	7.68756	212.726	27.6715	1.81e-47	60.3383	90.0014
ENSG00000117859	OSBPL9	19.1199	191.097	9.99467	6.79e-32	67.0222	88.921
ENSG00000117868	FAM62B	6.21671	354.451	57.0158	1.2e-90	58.786	94.2873
ENSG00000117877	CD3EAP	79.5539	177.116	2.22637	5.82e-05	79.3834	88.1244
ENSG00000117906	RCN2	139.923	502.639	3.59224	3.31e-44	85.5627	96.3252
ENSG00000118007	STAG1	1.74317	99.8963	57.3071	6.78e-22	49.3575	81.8224
ENSG00000118181	RPS25	709.796	1960.89	2.7626	1.04e-129	97.6811	99.4626
ENSG00000118193	KIF14	3.94618	50.5867	12.8192	2.35e-06	55.4031	74.8902
ENSG00000118197	DDX59	38.4462	110.963	2.88619	8.32e-05	72.4922	82.9819
ENSG00000118200	CAMSAP1L1	13.5083	143.02	10.5875	4.53e-23	64.4687	85.8082
ENSG00000118242	MREG	3.24413	67.6827	20.8631	8.95e-12	53.919	77.7084
ENSG00000118246	FASTKD2	22.778	113.544	4.9848	7e-11	68.3236	83.2438
ENSG00000118263	KLF7	5.19059	50.6874	9.76525	1.16e-05	57.4683	74.9093
ENSG00000118412	CASP8AP2	22.1519	81.2654	3.66854	0.000218285	68.1189	79.6071
ENSG00000118482	PHF3	1.59469	110.746	69.4465	4.47e-25	48.7273	82.96
ENSG00000118495	PLAGL1	0.587778	35.3426	60.1292	0.000197877	42.0925	71.7828
ENSG00000118496	FBXO30	0.00828633	38.8538	4688.91	1.4e-06	1.96972	72.5767
ENSG00000118507	AKAP7	13.6537	77.146	5.65018	7.11e-07	64.5478	79.0642
ENSG00000118513	MYB	1.67976	108.785	64.7622	1.7e-24	49.0956	82.7636
ENSG00000118518	RNF146	18.7512	190.375	10.1527	1.23e-31	66.8804	88.8801
ENSG00000118523	CTGF	0.0130961	69.3461	5295.17	2.23e-15	5.80276	77.9594
ENSG00000118655	DCLRE1B	0.00958072	49.5616	5173.06	8.63e-10	2.94639	74.7047
ENSG00000118680	AP005329.2	707.78	1597.63	2.25724	7.25e-74	97.6729	99.2743
ENSG00000118762	PKD2	1.69309	49.7534	29.3862	1.07e-07	49.1529	74.7401
ENSG00000118849	RARRES1	43.3031	180.716	4.17329	1.44e-16	73.4988	88.3372
ENSG00000118873	RAB3GAP2	18.9668	179.935	9.48686	4.58e-29	66.9622	88.2935
ENSG00000118900	UBN1	46.49	179.252	3.85572	5.68e-15	74.1236	88.2526
ENSG00000118961	C2orf43	14.4292	87.584	6.06991	2.06e-09	64.9516	80.3983
ENSG00000118965	WDR35	0.00577163	30.9827	5368.1	0.000290152	0.646569	70.7161
ENSG00000119041	GTF3C3	3.66264	154.703	42.2382	2.19e-35	54.8411	86.6676
ENSG00000119139	TJP2	78.7134	220.756	2.80455	4.84e-12	79.2743	90.3642
ENSG00000119231	SENP5	18.8495	163.055	8.65032	9.46e-25	66.9186	87.2432
ENSG00000119285	HEATR1	50.922	147.882	2.90409	1.79e-07	74.9529	86.1765
ENSG00000119314	ROD1	45.7859	255.493	5.58017	1.23e-31	73.9872	91.6955
ENSG00000119318	RAD23B	55.0018	465.539	8.46406	3.42e-77	75.6704	95.946
ENSG00000119335	SET	79.952	494.875	6.18965	3.75e-69	79.4353	96.2543
ENSG00000119383	PPP2R4	192.541	647.851	3.36475	1.78e-53	89.0029	97.3728
ENSG00000119392	GLE1	85.2588	225.056	2.63968	4.28e-11	80.1119	90.5415
ENSG00000119396	RAB14	97.313	250.125	2.57031	4.79e-12	81.5305	91.51
ENSG00000119402	FBXW2	12.7631	222.485	17.4318	4.83e-45	64.0567	90.4351
ENSG00000119403	PHF19	31.3534	150.225	4.79135	4.03e-15	70.8116	86.3457
ENSG00000119414	PPP6C	17.7441	273.222	15.3979	1.66e-54	66.4739	92.2766
ENSG00000119471	HSDL2	23.6335	137.795	5.8305	8.39e-16	68.6018	85.3908
ENSG00000119509	INVS	5.29582	56.8883	10.7421	3.31e-07	57.6129	75.9869
ENSG00000119537	FVT1	4.35254	47.7963	10.9812	1.43e-05	56.1424	74.3746
ENSG00000119574	ZBTB45	0.512912	82.5772	160.997	3.54e-18	41.2577	79.7736
ENSG00000119596	YLPM1	5.49162	63.2614	11.5196	8.95e-09	57.8775	77.0263
ENSG00000119599	WDR21A	23.5839	81.6136	3.46057	0.000690034	68.5855	79.6535
ENSG00000119616	FCF1	0.424256	103.74	244.522	9.66e-26	40.06	82.2343
ENSG00000119636	C14orf45	1.87353	42.2698	22.5615	1.69e-05	49.8731	73.2915
ENSG00000119638	NEK9	12.8519	125.031	9.72864	3.84e-19	64.1059	84.3105
ENSG00000119669	C14orf4	0.0128443	144.464	11247.4	1.21e-37	5.58723	85.9173
ENSG00000119682	KIAA0317	9.01732	113.231	12.5571	6.15e-19	61.5032	83.211
ENSG00000119685	TTLL5	10.1451	80.2438	7.90964	9.17e-10	62.3653	79.4735
ENSG00000119689	DLST	21.9411	308.806	14.0743	8.3e-61	68.048	93.2724
ENSG00000119705	C14orf156	154.221	512.43	3.32271	4.47e-41	86.6348	96.418
ENSG00000119737	GPR75	0.268131	44.6934	166.685	2.5e-08	37.2064	73.7717
ENSG00000119777	TMEM214	277.704	897.525	3.23195	7.83e-72	92.4185	98.3304
ENSG00000119787	ARL6IP2	65.4224	202.165	3.09015	7.92e-13	77.3619	89.4939
ENSG00000119812	FAM98A	7.69039	231.77	30.1377	7.25e-53	60.341	90.8198
ENSG00000119862	AC008074.1	3.13332	39.5125	12.6104	0.000342139	53.6598	72.7186
ENSG00000119878	CRIPT	54.8446	148.586	2.70922	1.55e-06	75.6432	86.2256
ENSG00000119888	TACSTD1	962.635	2731.63	2.83767	3.82e-189	98.4913	99.6754
ENSG00000119899	SLC17A5	10.761	357.085	33.1831	3.59e-85	62.7991	94.3364
ENSG00000119900	OGFRL1	0.520902	186.311	357.671	1.67e-48	41.3504	88.6618
ENSG00000119906	FAM178A	1.83473	43.5831	23.7545	4.81e-06	49.7258	73.5534
ENSG00000119912	IDE	1.35491	127.624	94.1936	2.33e-31	47.6061	84.5369
ENSG00000119953	SMNDC1	1.02965	45.0198	43.7234	3.07e-07	45.7346	73.8371
ENSG00000119969	HELLS	1.73394	48.4983	27.97	2.02e-07	49.3193	74.5083
ENSG00000120008	WDR11	9.18534	159.154	17.327	2.21e-31	61.6369	86.9731
ENSG00000120063	GNA13	1.49984	158.578	105.73	1.65e-40	48.3017	86.9349
ENSG00000120068	HOXB8	0.015223	236.711	15549.5	1.98e-65	7.52967	91.019
ENSG00000120087	HOXB7	120.905	268.031	2.21687	2.88e-09	83.9394	92.1129
ENSG00000120093	HOXB3	32.4025	187.717	5.79328	3.32e-23	71.0763	88.7382
ENSG00000120129	DUSP1	89.0585	341.471	3.83423	4.31e-31	80.5784	94.0199
ENSG00000120137	PANK3	0.607175	161.557	266.079	2.14e-41	42.2862	87.1423
ENSG00000120253	NUP43	1.46616	189.59	129.311	1.09e-49	48.149	88.8364
ENSG00000120256	LRP11	4.38144	186.766	42.6267	1.27e-44	56.1942	88.6864
ENSG00000120314	WDR55	94.4704	372.342	3.94136	2.05e-35	81.2086	94.6201
ENSG00000120318	CENTD3	0.731486	70.9999	97.0626	1.08e-14	43.4566	78.1967
ENSG00000120327	PCDHB14	0.0112764	34.9311	3097.72	2.03e-05	4.29137	71.6874
ENSG00000120333	MRPS14	73.5704	358.365	4.87105	6.07e-41	78.5623	94.3609
ENSG00000120334	CENPL	2.61837	151.623	57.9074	1e-35	52.3148	86.4466
ENSG00000120341	SEC16B	0.00566516	40.0922	7076.98	7.17e-07	0.611104	72.8386
ENSG00000120451	SNX19	4.30384	190.608	44.2878	8.78e-46	56.0578	88.8937
ENSG00000120458	C11orf61	0.0128855	46.7934	3631.49	6.51e-09	5.61724	74.1809
ENSG00000120519	SLC10A7	0.00911858	38.3555	4206.3	2.73e-06	2.58628	72.4703
ENSG00000120526	NUDCD1	0.00902411	71.28	7898.84	5.74e-16	2.51807	78.2376
ENSG00000120533	ENY2	372.219	782.184	2.10141	1.84e-29	94.6174	97.9703
ENSG00000120549	KIAA1217	40.7927	122.69	3.00766	4.98e-06	72.9832	84.1004
ENSG00000120616	EPC1	34.8976	167.633	4.80356	3.09e-17	71.6792	87.5433
ENSG00000120685	C13orf23	6.11526	159.624	26.1025	1.35e-34	58.6578	87.0059
ENSG00000120686	UFM1	58.8774	248.767	4.22517	3.7e-24	76.3225	91.4636
ENSG00000120690	ELF1	18.2825	113.679	6.21791	2.25e-13	66.6921	83.2574
ENSG00000120693	SMAD9	19.8611	91.9383	4.62906	1.95e-07	67.3005	80.9167
ENSG00000120705	ETF1	5.68424	401.544	70.6415	1.02e-104	58.1258	95.1057
ENSG00000120709	FAM53C	2.58197	193.578	74.9732	5.89e-48	52.2084	89.0574
ENSG00000120733	JMJD1B	1.84695	231.386	125.28	2.86e-60	49.7722	90.8062
ENSG00000120738	EGR1	74.8444	376.618	5.03201	1.15e-44	78.7396	94.6965
ENSG00000120756	PLS1	121.018	243.028	2.00821	6.35e-06	83.9503	91.2536
ENSG00000120784	ZFP30	0.00793233	32.2657	4067.62	0.000149342	1.74328	71.0408
ENSG00000120798	NR2C1	3.03517	83.8041	27.6111	3.03e-16	53.4143	79.9318
ENSG00000120800	UTP20	7.55789	146.186	19.3421	1.02e-28	60.2128	86.051
ENSG00000120802	TMPO	0.00805255	282.87	35128	3.35e-79	1.81149	92.5685
ENSG00000120837	NFYB	0.0535709	47.8616	893.425	3.32e-09	23.3229	74.3882
ENSG00000120868	APAF1	15.1357	112.743	7.44881	7.58e-15	65.298	83.1619
ENSG00000120889	TNFRSF10B	65.6553	252.215	3.8415	5.2e-22	77.3974	91.581
ENSG00000120910	PPP3CC	10.8525	75.0011	6.91096	5.74e-08	62.8645	78.7614
ENSG00000121031	PRKDC	105.246	296.378	2.81605	1.73e-17	82.398	92.9478
ENSG00000121039	RDH10	15.8064	395.238	25.0049	2.14e-90	65.6118	95.0075
ENSG00000121057	AKAP1	123.661	351.843	2.84521	1.16e-21	84.1877	94.2354
ENSG00000121083	DYNLL2	152.699	694.032	4.54508	3.36e-78	86.5257	97.6101
ENSG00000121211	MND1	32.6141	101.801	3.12139	0.000106242	71.1308	82.027
ENSG00000121236	TRIM34	4.60382	44.8007	9.7312	0.000378453	56.5653	73.7935
ENSG00000121289	CCDC123	12.5069	80.5331	6.43909	2.65e-08	63.9067	79.5117
ENSG00000121390	PSPC1	8.9418	157.037	17.5621	7.84e-31	61.4459	86.8285
ENSG00000121486	C1orf25	6.24978	60.1474	9.62392	2.71e-07	58.8242	76.5298
ENSG00000121552	CSTA	255.752	1200.69	4.69475	1.37e-141	91.7037	98.9033
ENSG00000121621	KIF18A	0.00998634	33.9603	3400.67	3.95e-05	3.25467	71.4582
ENSG00000121644	FAM152A	136.882	276.696	2.02143	2.2e-07	85.3199	92.3858
ENSG00000121653	MAPK8IP1	8.63093	112.853	13.0755	6.15e-19	61.1867	83.1728
ENSG00000121671	CRY2	19.464	101.688	5.22443	4.29e-10	67.1559	82.0161
ENSG00000121741	ZMYM2	1.70683	125.208	73.357	3.85e-29	49.2075	84.3268
ENSG00000121742	GJB6	0.58683	46.0913	78.5429	1.6e-07	42.0816	74.0472
ENSG00000121774	KHDRBS1	207.383	483.425	2.33108	1.1e-21	89.7504	96.1424
ENSG00000121864	ZNF639	0.295715	120.358	407.006	1.69e-30	37.8366	83.8903
ENSG00000121879	PIK3CA	0.00945725	75.9521	8031.09	1.92e-17	2.85364	78.8951
ENSG00000121892	PDS5A	5.97294	219.893	36.8149	1.01e-51	58.4859	90.326
ENSG00000121897	LIAS	1.7968	35.613	19.8203	0.000713436	49.5703	71.8483
ENSG00000121931	C1orf103	0.0102315	44.2328	4323.18	4.9e-08	3.45383	73.6816
ENSG00000121940	CLCC1	34.7067	104.481	3.01041	0.000186143	71.6382	82.3162
ENSG00000121957	GPSM2	5.02477	112.104	22.3102	4.04e-22	57.2146	83.0992
ENSG00000121989	ACVR2A	0.007142	53.7504	7525.96	5.8e-11	1.27677	75.4549
ENSG00000122026	RPL21	0.482339	52.0482	107.908	2.24e-10	40.8812	75.1521
ENSG00000122042	UBL3	3.38281	54.3272	16.0598	6.22e-08	54.2409	75.5531
ENSG00000122068	FYTTD1	110.862	234.642	2.11653	9.77e-07	82.9709	90.9344
ENSG00000122126	OCRL	3.71445	259.744	69.928	6.71e-66	54.9502	91.8401
ENSG00000122203	KIAA1191	29.6703	270.163	9.10548	1.89e-44	70.3642	92.1811
ENSG00000122218	COPA	459.49	1558.12	3.39097	1.21e-134	95.8778	99.2498
ENSG00000122299	ZC3H7A	0.00912013	173.885	19066	1.35e-46	2.58901	87.9362
ENSG00000122335	SERAC1	0.00879017	55.364	6298.39	2.95e-11	2.35711	75.7332
ENSG00000122406	RPL5	446.52	984.745	2.20538	3.58e-42	95.7223	98.5404
ENSG00000122507	BBS9	0.00876976	69.1483	7884.86	2.23e-15	2.33802	77.9293
ENSG00000122512	PMS2	7.44015	137.824	18.5244	1.94e-27	60.0982	85.3935
ENSG00000122515	ZMIZ2	77.1137	336.839	4.36809	4.29e-35	79.0588	93.9217
ENSG00000122550	KLHL7	20.9908	139.783	6.65925	6.95e-18	67.7125	85.5518
ENSG00000122557	HERPUD2	82.085	246.178	2.99906	1.71e-15	79.7108	91.3709
ENSG00000122565	CBX3	241.381	571.548	2.36783	3.4e-27	91.1936	96.9008
ENSG00000122566	HNRPA2B1	724.837	2399.23	3.31003	8.63e-203	97.7466	99.6044
ENSG00000122591	FAM126A	0.613181	108.995	177.754	8.93e-26	42.3462	82.7854
ENSG00000122642	FKBP9	300.218	2256.29	7.51552	0	93.0514	99.5662
ENSG00000122678	POLM	23.0568	154.796	6.71368	2.44e-20	68.4163	86.673
ENSG00000122692	SMU1	2.80681	69.4996	24.761	2.49e-12	52.8277	77.9812
ENSG00000122696	MCART1	0.0157512	83.8426	5322.95	8.24e-20	7.93071	79.9373
ENSG00000122741	WDR32	5.00369	77.213	15.4312	1.66e-12	57.1846	79.0724
ENSG00000122779	TRIM24	29.31	174.591	5.95671	9.13e-22	70.2687	87.9771
ENSG00000122786	CALD1	124.035	271.505	2.18894	3.29e-09	84.2204	92.2221
ENSG00000122882	ECD	64.1165	194.765	3.03768	7e-12	77.1573	89.1202
ENSG00000122952	ZWINT	135.836	412.363	3.03575	1.4e-28	85.2353	95.2667
ENSG00000123080	CDKN2C	0.0102816	94.0778	9150.15	8.97e-23	3.49202	81.1649
ENSG00000123091	RNF11	2.94835	98.5001	33.4085	1.73e-20	53.1878	81.6642
ENSG00000123094	RASSF8	0.432333	65.6004	151.736	1.71e-14	40.1691	77.3892
ENSG00000123124	WWP1	25.8935	86.4718	3.33952	0.000559281	69.292	80.2646
ENSG00000123179	EBPL	22.9569	101.157	4.4064	4.45e-08	68.3808	81.9588
ENSG00000123191	ATP7B	5.67031	90.0185	15.8754	3.46e-15	58.1094	80.6902
ENSG00000123201	GUCY1B2	6.99666	56.0264	8.0076	1.16e-05	59.6481	75.8423
ENSG00000123213	NLN	0.0112993	106.671	9440.49	1.24e-26	4.30773	82.5426
ENSG00000123268	ATF1	1.15183	111.234	96.5715	2.31e-26	46.4984	83.0091
ENSG00000123353	ORMDL2	294.777	610.868	2.0723	1.62e-21	92.9041	97.1545
ENSG00000123358	NR4A1	4.44335	81.5789	18.3598	9.86e-15	56.2979	79.6481
ENSG00000123374	CDK2	95.1637	418.817	4.40102	9.14e-45	81.2877	95.354
ENSG00000123472	ATPAF1	7.59154	117.426	15.4681	8.25e-21	60.2455	83.6121
ENSG00000123473	STIL	35.5813	140.29	3.9428	6.15e-11	71.8401	85.5927
ENSG00000123485	HJURP	92.6548	252.997	2.73054	1.42e-13	81.0012	91.6082
ENSG00000123505	AMD1	227.888	524.28	2.30061	4.83e-23	90.6643	96.5243
ENSG00000123562	MORF4L2	281.309	994.928	3.53678	4.15e-89	92.5222	98.5623
ENSG00000123575	CXorf39	16.5076	161.518	9.78447	7.6e-26	65.9364	87.1395
ENSG00000123607	TTC21B	1.20137	117.673	97.9494	2.03e-28	46.7876	83.6366
ENSG00000123643	SLC36A1	2.41705	85.3837	35.3256	1.39e-17	51.7228	80.1282
ENSG00000123684	LPGAT1	94.6439	631.775	6.67529	2.88e-93	81.2277	97.28
ENSG00000123728	RAP2C	5.91776	79.6364	13.4572	1.64e-12	58.4177	79.3944
ENSG00000123737	EXOSC9	114.015	263.303	2.30938	4.87e-10	83.2901	91.9574
ENSG00000123739	PLA2G12A	1.81741	81.1586	44.6562	1.94e-16	49.6549	79.5935
ENSG00000123815	ADCK4	11.5868	103.313	8.9164	3.11e-14	63.3474	82.1907
ENSG00000123836	PFKFB2	0.310664	77.8838	250.701	4.91e-18	38.1449	79.1652
ENSG00000123975	CKS2	207.839	776.097	3.73412	7.29e-73	89.7722	97.9484
ENSG00000123983	ACSL3	379.129	1378.97	3.6372	1.9e-128	94.7401	99.1024
ENSG00000124102	PI3	60.7257	1465.35	24.1307	0	76.6198	99.1816
ENSG00000124107	SLPI	1129.76	2894.55	2.56209	2.06e-171	98.8051	99.7026
ENSG00000124120	TTPAL	20.6556	75.6838	3.66408	0.000913564	67.5924	78.8569
ENSG00000124145	SDC4	119.054	1532.82	12.875	2.61e-308	83.7676	99.2334
ENSG00000124164	VAPB	78.2473	324.327	4.1449	5.88e-32	79.2143	93.6462
ENSG00000124177	CHD6	10.687	97.1032	9.08615	2.26e-13	62.75	81.5059
ENSG00000124181	PLCG1	10.5935	244.339	23.0651	4.43e-53	62.6872	91.3027
ENSG00000124193	SFRS6	16.6537	372.061	22.3411	7.25e-83	66.0019	94.6147
ENSG00000124198	ARFGEF2	1.72854	204.84	118.505	1.35e-52	49.3002	89.6249
ENSG00000124207	CSE1L	126.747	486.773	3.84051	7.34e-46	84.4605	96.1751
ENSG00000124208	TMEM189	180.767	386.595	2.13863	1.42e-13	88.3399	94.8656
ENSG00000124209	RAB22A	2.54571	107.286	42.1437	9.09e-23	52.1048	82.6081
ENSG00000124215	CDH26	9.31354	115.426	12.3933	1.81e-19	61.7378	83.4238
ENSG00000124217	MOCS3	12.3321	74.1981	6.01666	3.42e-07	63.8058	78.6496
ENSG00000124224	PPP4R1L	0.272195	58.4569	214.761	3.88e-12	37.3101	76.2515
ENSG00000124275	MTRR	1.84613	124.631	67.5092	3.85e-29	49.7695	84.275
ENSG00000124279	FASTKD3	0.498502	50.789	101.883	4.39e-10	41.0831	74.9284
ENSG00000124313	IQSEC2	1.08288	59.1555	54.6278	3.11e-11	46.0674	76.3661
ENSG00000124374	PAIP2B	0.359793	160.55	446.229	1.03e-42	39.0424	87.0713
ENSG00000124383	MPHOSPH10	74.7868	164.261	2.19639	0.000361999	78.7314	87.3223
ENSG00000124429	POF1B	2.13182	60.9198	28.5764	9.1e-11	50.8007	76.6498
ENSG00000124459	ZNF45	0.00905807	45.7574	5051.57	1.28e-08	2.54808	73.9817
ENSG00000124466	LYPD3	169.903	359.351	2.11504	5.96e-12	87.6906	94.38
ENSG00000124486	USP9X	43.2873	208.383	4.81394	2.47e-22	73.4961	89.7995
ENSG00000124491	F13A1	0.00904601	36.6156	4047.71	5.33e-06	2.53717	72.0829
ENSG00000124508	BTN2A2	6.68121	48.4553	7.25248	0.000995752	59.3098	74.5001
ENSG00000124523	SIRT5	0.614808	78.266	127.302	1.01e-16	42.3626	79.217
ENSG00000124529	HIST1H4B	0.035536	57.6284	1621.69	3.88e-12	18.0767	76.1097
ENSG00000124532	MRS2L	6.73989	97.8809	14.5226	1.6e-16	59.3753	81.5932
ENSG00000124535	WRNIP1	8.82016	199.639	22.6344	9.07e-43	61.3422	89.3684
ENSG00000124541	C6orf153	263.805	591.024	2.24038	6.23e-25	91.9738	97.0318
ENSG00000124571	XPO5	5.64627	153.348	27.1591	1.28e-32	58.0794	86.5721
ENSG00000124587	PEX6	67.5773	151.261	2.23835	0.00087921	77.692	86.4193
ENSG00000124593	PRICKLE4	111.122	381.388	3.43216	5.97e-31	82.9982	94.7783
ENSG00000124641	TRFP	0.011617	88.2296	7594.88	5.39e-21	4.56418	80.4747
ENSG00000124766	SOX4	112.772	309.243	2.7422	1.81e-17	83.1646	93.2833
ENSG00000124767	GLO1	289.954	657.611	2.26798	6.04e-29	92.7704	97.4246
ENSG00000124786	SLC35B3	19.0262	92.2044	4.84618	7.08e-08	66.9868	80.9467
ENSG00000124789	NUP153	0.368101	157.074	426.714	1.6e-41	39.1897	86.8313
ENSG00000124942	AHNAK	37.3097	633.247	16.9727	7.05e-136	72.2357	97.2882
ENSG00000125107	CNOT1	18.9275	315.853	16.6876	2.29e-65	66.9458	93.4443
ENSG00000125166	GOT2	200.911	421.268	2.09679	2.92e-14	89.4339	95.3867
ENSG00000125246	CLYBL	0.0130993	43.2456	3301.37	9.58e-08	5.80821	73.4879
ENSG00000125247	TMTC4	13.8761	129.504	9.33292	9.81e-20	64.6678	84.7033
ENSG00000125249	RAP2A	84.361	240.782	2.85419	4.86e-14	80	91.1717
ENSG00000125257	ABCC4	22.3339	205.685	9.20955	1.23e-33	68.179	89.6685
ENSG00000125354	2009-09-06	40.2218	112.285	2.79164	0.000205457	72.8659	83.1183
ENSG00000125385	AL139099.3	7.3187	226.121	30.8963	2.8e-52	59.9782	90.5879
ENSG00000125398	SOX9	208.096	604.382	2.90434	7.69e-41	89.7858	97.1164
ENSG00000125485	DDX31	2.47373	51.7565	20.9225	2.98e-08	51.9002	75.103
ENSG00000125508	SRMS	0.368797	33.6399	91.2154	3.95e-05	39.2007	71.3791
ENSG00000125520	SLC2A4RG	49.5338	233.025	4.70436	1.3e-24	74.6992	90.8689
ENSG00000125534	C20orf149	123.18	1217.86	9.88686	5.64e-222	84.144	98.9251
ENSG00000125630	POLR1B	14.3855	123.691	8.59827	3.26e-18	64.9298	84.1904
ENSG00000125633	CCDC93	8.86025	120.241	13.5709	8.45e-21	61.3804	83.8794
ENSG00000125648	SLC25A23	17.6062	182.831	10.3844	1.52e-30	66.4166	88.4572
ENSG00000125686	PPARBP	26.3424	203.489	7.72477	3.03e-30	69.4257	89.5567
ENSG00000125695	STRADA	24.7497	140.35	5.67079	9.39e-16	68.9483	85.5981
ENSG00000125741	OPA3	15.5943	84.361	5.40975	1.72e-07	65.5108	80
ENSG00000125746	EML2	4.6113	252.903	54.8442	1.63e-62	56.5789	91.6055
ENSG00000125753	VASP	193.15	559.536	2.8969	1.37e-37	89.0356	96.8108
ENSG00000125755	SYMPK	94.5205	274.856	2.90789	9.8e-17	81.214	92.3285
ENSG00000125779	PANK2	30.7133	160.009	5.20977	2.49e-17	70.6425	87.0331
ENSG00000125798	FOXA2	139.303	324.084	2.32648	1.89e-13	85.5136	93.6407
ENSG00000125810	CD93	0.00590117	55.2641	9364.94	2.95e-11	0.692948	75.7168
ENSG00000125812	GZF1	0.0077121	59.5983	7727.89	1e-12	1.62324	76.4398
ENSG00000125814	NAPB	1.41341	58.8228	41.6175	3.11e-11	47.8925	76.3143
ENSG00000125817	CENPB	3.26462	584.633	179.081	8.9e-164	53.9681	96.9881
ENSG00000125827	TXNDC13	0.516036	312.887	606.329	2.73e-86	41.2931	93.3733
ENSG00000125841	NRSN2	110.327	443.155	4.01673	1.43e-43	82.9191	95.6786
ENSG00000125863	MKKS	107.051	276.456	2.58246	1.15e-13	82.5835	92.3776
ENSG00000125870	SNRPB2	5.98612	407.963	68.1514	1.77e-106	58.5023	95.2039
ENSG00000125875	TBC1D20	28.1936	217.178	7.70308	1.86e-32	69.9577	90.2032
ENSG00000125885	MCM8	3.21213	168.614	52.4931	1.15e-40	53.8426	87.6061
ENSG00000125944	HNRNPR	222.655	453.777	2.03803	1.8e-14	90.4433	95.8123
ENSG00000125954	FNTB	10.856	110.638	10.1914	6.13e-17	62.8673	82.9491
ENSG00000125962	ARMCX5	3.37395	82.556	24.4687	5.79e-16	54.2191	79.7708
ENSG00000125977	EIF2S2	4.92006	202.034	41.0632	9.86e-48	57.0591	89.4885
ENSG00000126003	PLAGL2	3.13713	108.248	34.5056	4.71e-23	53.668	82.7063
ENSG00000126012	JARID1C	3.28859	200.267	60.8975	1.04e-49	54.0199	89.4012
ENSG00000126016	AMOT	0.488037	62.0089	127.058	2.58e-13	40.9548	76.8244
ENSG00000126067	PSMB2	525.404	1124.04	2.13937	1.46e-45	96.5353	98.7969
ENSG00000126107	HECTD3	68.7191	164.18	2.38915	1.86e-05	77.8666	87.3169
ENSG00000126214	KLC1	198.8	469.802	2.3632	1.47e-21	89.3248	95.9924
ENSG00000126215	XRCC3	32.5418	212.085	6.51731	2.7e-28	71.1117	89.9714
ENSG00000126216	TUBGCP3	0.391977	129.533	330.46	1.79e-33	39.5744	84.706
ENSG00000126217	MCF2L	28.5792	289.032	10.1134	5.04e-50	70.0641	92.7431
ENSG00000126243	LRFN3	1.4785	52.8236	35.7278	1.62e-09	48.2035	75.2912
ENSG00000126261	UBA2	64.9012	362.35	5.58309	3.33e-46	77.2828	94.4373
ENSG00000126267	COX6B1	1077.25	3623.66	3.36382	5.63644034766679e-314	98.7178	99.7872
ENSG00000126351	THRA	7.14821	86.0584	12.0392	2.47e-13	59.8036	80.2128
ENSG00000126391	FRMD8	20.7278	148.029	7.14155	8.3e-20	67.6197	86.1874
ENSG00000126457	PRMT1	194.705	619.049	3.17943	1.87e-47	89.1174	97.2037
ENSG00000126460	PRRG2	19.5971	81.7345	4.17073	2.45e-05	67.205	79.6699
ENSG00000126461	SCAF1	32.1716	156.748	4.87225	3.37e-16	71.0162	86.8094
ENSG00000126464	PRR12	0.868077	55.559	64.0024	2.25e-10	44.5833	75.7659
ENSG00000126522	AC068533.6	49.1327	278.271	5.66366	3.82e-35	74.6256	92.4349
ENSG00000126705	AHDC1	0.974845	38.8975	39.9012	1.51e-05	45.3553	72.5849
ENSG00000126746	ZNF384	24.2318	135.836	5.60568	2.41e-15	68.7873	85.2353
ENSG00000126749	EMG1	133.223	338.739	2.54265	3.84e-17	85.0198	93.9626
ENSG00000126767	ELK1	4.1211	193.15	46.8685	2.31e-46	55.7277	89.0356
ENSG00000126773	C14orf135	1.89861	36.0712	18.9987	0.000713436	49.9686	71.9574
ENSG00000126775	KIAA0831	0.00783454	34.2711	4374.36	3.95e-05	1.68326	71.5319
ENSG00000126787	DLGAP5	0.367962	73.5169	199.795	7.47e-17	39.187	78.5541
ENSG00000126804	ZBTB1	0.247251	75.9862	307.324	1.92e-17	36.6717	78.9006
ENSG00000126821	SGPP1	0.610087	39.9198	65.433	7.89e-06	42.3189	72.8032
ENSG00000126903	SLC10A3	67.4968	162.455	2.40685	1.29e-05	77.6784	87.2023
ENSG00000126945	HNRNPH2	105.565	456.67	4.32597	4.1e-48	82.4308	95.845
ENSG00000126953	TIMM8A	6.72272	58.776	8.74288	2.11e-06	59.3562	76.3061
ENSG00000126970	KIAA1166	0.0124547	57.4136	4609.79	7.63e-12	5.2544	76.0742
ENSG00000127022	CANX	592.625	2118.3	3.57444	5.78e-195	97.0427	99.5226
ENSG00000127252	HRASLS	2.06853	89.1816	43.1135	9.92e-19	50.577	80.592
ENSG00000127324	TSPAN8	151.505	485.949	3.20748	6.36e-37	86.4384	96.167
ENSG00000127334	DYRK2	0.397277	56.5437	142.328	7.63e-12	39.6563	75.9296
ENSG00000127337	YEATS4	17.0229	79.2593	4.65605	6.09e-06	66.1629	79.3452
ENSG00000127359	KIAA1147	1.26247	124.694	98.7699	1.78e-30	47.1314	84.2805
ENSG00000127415	IDUA	1.76162	47.651	27.0495	3.82e-07	49.4285	74.3473
ENSG00000127418	FGFRL1	44.8664	189.788	4.23007	1.27e-17	73.8071	88.8474
ENSG00000127423	C1orf135	0.0141662	32.8462	2318.63	7.68e-05	6.67849	71.1854
ENSG00000127452	FBXL12	12.1876	112.319	9.21577	1.66e-16	63.7185	83.121
ENSG00000127463	KIAA0090	3.42394	116.528	34.0333	1.25e-25	54.3337	83.5302
ENSG00000127561	SYNGR3	0.0143043	34.1487	2387.3	3.95e-05	6.7767	71.5018
ENSG00000127603	MACF1	43.2456	190.644	4.4084	1.14e-18	73.4879	88.8965
ENSG00000127863	TNFRSF19	1.21511	148.733	122.403	1.49e-37	46.8667	86.2365
ENSG00000127870	RNF6	0.00915897	108.004	11792.2	6.26e-27	2.6081	82.6818
ENSG00000127922	SHFM1	413.087	836.714	2.02552	5.34e-29	95.2776	98.153
ENSG00000127946	HIP1	115.854	293.73	2.53534	2.87e-14	83.4647	92.8741
ENSG00000127954	STEAP4	29.421	246.803	8.38866	2.66e-39	70.2987	91.3927
ENSG00000127955	GNAI1	47.9822	136.076	2.83597	2.89e-06	74.4128	85.2544
ENSG00000127980	PEX1	3.63369	73.937	20.3476	1.56e-12	54.7783	78.6141
ENSG00000127990	SGCE	58.8394	224.227	3.81084	4.64e-19	76.317	90.5088
ENSG00000127995	CASD1	0.00921927	34.5156	3743.85	2.03e-05	2.65721	71.5919
ENSG00000128000	ZNF780B	0.0097161	35.7183	3676.2	1.04e-05	3.04733	71.8729
ENSG00000128016	ZFP36	89.5759	304.715	3.40176	1e-23	80.6357	93.1687
ENSG00000128050	PAICS	40.0922	498.114	12.4242	1.47e-96	72.8386	96.2843
ENSG00000128052	KDR	3.73908	55.5917	14.8677	1.12e-07	54.9993	75.7714
ENSG00000128165	ADM2	1.00264	38.5047	38.4035	1.51e-05	45.549	72.5058
ENSG00000128191	DGCR8	90.9263	238.828	2.62661	8.26e-12	80.7993	91.1008
ENSG00000128245	YWHAH	396.217	924.231	2.33264	2.42e-44	95.0239	98.3986
ENSG00000128271	ADORA2A	4.41177	61.0414	13.836	5.2e-09	56.2461	76.6717
ENSG00000128272	ATF4	218.187	451.566	2.06963	3.92e-15	90.2496	95.785
ENSG00000128283	CDC42EP1	122.745	323.594	2.63631	2.78e-17	84.1059	93.6298
ENSG00000128284	APOL3	0.61917	37.6922	60.8754	2.87e-05	42.4089	72.3203
ENSG00000128335	APOL2	37.5284	120.387	3.20789	2.09e-06	72.2821	83.8931
ENSG00000128342	LIF	2.12873	62.37	29.2992	4.77e-11	50.7898	76.8817
ENSG00000128512	DOCK4	1.82437	43.4384	23.8101	9.03e-06	49.6822	73.5261
ENSG00000128513	POT1	1.18169	48.9805	41.4495	2.24e-08	46.6758	74.5956
ENSG00000128534	LSM8	5.5992	141.737	25.3138	1.59e-29	58.0166	85.71
ENSG00000128567	PODXL	1.86155	94.672	50.8565	1.87e-20	49.8268	81.2304
ENSG00000128585	MKLN1	2.59119	38.6669	14.9225	0.000624967	52.2357	72.5385
ENSG00000128607	KLHDC10	0.786237	104.583	133.017	1.33e-24	43.9367	82.3271
ENSG00000128641	MYO1B	0.00696234	83.6314	12012	8.24e-20	1.17583	79.91
ENSG00000128829	EIF2AK4	56.3224	182.003	3.23144	4.95e-12	75.8914	88.4109
ENSG00000128833	MYO5C	34.1487	341.738	10.0073	4.09e-60	71.5018	94.0254
ENSG00000128849	CGNL1	24.0568	430.952	17.9139	2.15e-92	68.7328	95.5177
ENSG00000128872	TMOD2	0.011303	51.7861	4581.62	2.24e-10	4.31046	75.1084
ENSG00000128915	NARG2	4.20611	62.434	14.8436	2.8e-09	55.8805	76.8926
ENSG00000128928	IVD	153.936	348.466	2.26371	1.15e-13	86.613	94.17
ENSG00000128944	C15orf23	57.6284	384.985	6.68048	2.18e-55	76.1097	94.8384
ENSG00000128989	AC025917.8	248.681	563.381	2.26548	3.98e-24	91.4609	96.8408
ENSG00000129003	VPS13C	0.501261	96.8246	193.162	2.92e-22	41.1185	81.4732
ENSG00000129084	PSMA1	543.297	1366.53	2.51525	4.73e-77	96.6853	99.0915
ENSG00000129103	SUMF2	546.051	1356.14	2.48354	1.29e-74	96.7071	99.0806
ENSG00000129116	PALLD	17.9366	123.382	6.87881	1.63e-15	66.553	84.1631
ENSG00000129173	E2F8	0.00942618	86.7489	9202.98	1.07e-20	2.82908	80.2974
ENSG00000129195	FAM64A	88.1854	180.578	2.04771	0.000612705	80.4692	88.329
ENSG00000129245	FXR2	22.1356	136.956	6.18716	1.27e-16	68.1135	85.3253
ENSG00000129250	KIF1C	58.776	265.832	4.5228	9.58e-28	76.3061	92.042
ENSG00000129255	MPDU1	172.575	403.473	2.33796	1.69e-17	87.8543	95.1357
ENSG00000129292	PHF20L1	2.97486	70.688	23.7618	1.32e-12	53.2588	78.1503
ENSG00000129315	CCNT1	25.602	167.679	6.54946	9.46e-22	69.2075	87.546
ENSG00000129317	PUS7L	0.00896506	32.9639	3676.93	7.68e-05	2.47988	71.2127
ENSG00000129422	MTUS1	23.0745	159.538	6.91402	1.53e-21	68.4218	87.0004
ENSG00000129472	RAB2B	3.1655	62.4682	19.7341	4.06e-10	53.7362	76.8981
ENSG00000129473	BCL2L2	5.80405	164.387	28.3228	9.96e-36	58.2758	87.3305
ENSG00000129484	PARP2	40.5316	161.846	3.99308	1.84e-13	72.9287	87.1614
ENSG00000129493	HEATR5A	2.51889	62.7116	24.8965	2.15e-10	52.0256	76.9363
ENSG00000129514	FOXA1	16.144	205.74	12.744	4.01e-38	65.77	89.6713
ENSG00000129518	EAPP	88.3256	189.511	2.1456	3.82e-05	80.4856	88.831
ENSG00000129595	EPB41L4A	3.11843	52.4719	16.8264	2.17e-07	53.6189	75.2285
ENSG00000129646	QRICH2	11.2173	87.3782	7.78956	7e-11	63.1074	80.3738
ENSG00000129675	ARHGEF6	0.326139	35.4784	108.783	2.03e-05	38.4422	71.8156
ENSG00000129911	KLF16	1.12329	182.257	162.253	2.57e-47	46.3266	88.4245
ENSG00000129968	FAM108A1	1.63401	40.1441	24.5678	5.93e-05	48.8992	72.8495
ENSG00000130024	PHF10	0.682039	89.429	131.12	6.33e-20	43.0201	80.6193
ENSG00000130038	EFCAB4B	1.06887	57.8017	54.0772	6.01e-11	45.9774	76.1397
ENSG00000130119	GNL3L	4.79725	135.776	28.3029	7.33e-29	56.8708	85.2298
ENSG00000130147	SH3BP4	190.127	808.281	4.25127	1.73e-86	88.8665	98.0603
ENSG00000130150	MOSPD2	19.3969	86.628	4.46607	8.51e-07	67.1286	80.2837
ENSG00000130164	LDLR	219.163	472.047	2.15387	1.31e-17	90.2933	96.0169
ENSG00000130175	PRKCSH	128.343	594.369	4.63108	8.99e-68	84.6024	97.0536
ENSG00000130227	XPO7	3.12197	264.308	84.6607	1.67e-68	53.6298	91.9902
ENSG00000130244	FAM98C	14.3796	97.0144	6.74669	1.5e-11	64.927	81.495
ENSG00000130299	GTPBP3	16.5642	90.5855	5.46877	1.39e-08	65.961	80.7584
ENSG00000130300	PLVAP	26.3895	242.08	9.17334	4.59e-40	69.4394	91.2181
ENSG00000130303	BST2	121.719	450.282	3.69937	2.19e-40	84.0131	95.7687
ENSG00000130311	DDA1	152.887	428.084	2.8	2.04e-26	86.5394	95.4795
ENSG00000130347	RTN4IP1	0.012063	33.3855	2767.59	7.68e-05	4.93248	71.3191
ENSG00000130348	QRSL1	0.0081959	75.7348	9240.57	1.92e-17	1.90697	78.8651
ENSG00000130363	RSHL2	11.0863	102.541	9.24937	6.84e-15	63.0201	82.1089
ENSG00000130396	MLLT4	8.2872	307.101	37.0573	2.23e-74	60.8921	93.2288
ENSG00000130402	ACTN4	632.652	1504.28	2.37774	1.14e-76	97.2855	99.2116
ENSG00000130511	SSBP4	11.3392	63.1786	5.57169	3.67e-05	63.1919	77.0127
ENSG00000130522	JUND	130.853	478.531	3.65701	8.78e-43	84.8179	96.0906
ENSG00000130544	ZNF557	0.223403	36.9439	165.368	5.33e-06	35.9351	72.1539
ENSG00000130559	CAMSAP1	14.2267	86.0374	6.04761	6.06e-09	64.8479	80.2101
ENSG00000130600	H19	0.678042	77.4357	114.205	1.96e-16	42.9819	79.1024
ENSG00000130669	PAK4	18.5298	189.375	10.22	2.23e-31	66.7931	88.8228
ENSG00000130695	CCDC21	0.27894	87.1832	312.552	1.07e-20	37.4683	80.3492
ENSG00000130699	TAF4	3.28149	57.6917	17.5809	5.07e-09	54.0035	76.1206
ENSG00000130720	FIBCD1	35.5699	178.192	5.00962	5.7e-19	71.8374	88.1899
ENSG00000130725	UBE2M	22.5596	202.388	8.97127	6.15e-32	68.2526	89.5048
ENSG00000130741	EIF2S3	169.811	446.723	2.6307	5.35e-25	87.6852	95.725
ENSG00000130748	TMEM160	0.0282615	90.8041	3212.99	6.95e-22	15.474	80.783
ENSG00000130758	MAP3K10	3.93853	51.0477	12.9611	2.35e-06	55.3894	74.9748
ENSG00000130768	SMPDL3B	60.6424	217.583	3.58797	3.77e-17	76.6062	90.2223
ENSG00000130772	MED18	0.285165	125.266	439.275	5.51e-32	37.6129	84.3323
ENSG00000130803	ZNF317	46.7149	122.72	2.627	0.000224529	74.1672	84.1031
ENSG00000130935	NOL11	38.5913	215.575	5.58611	4.8e-26	72.5222	90.1296
ENSG00000130939	UBE4B	11.8385	101.13	8.5425	9.85e-14	63.5057	81.9561
ENSG00000130988	RGN	13.9875	70.3717	5.03103	2.59e-05	64.7251	78.1039
ENSG00000131023	LATS1	0.00772671	71.7841	9290.39	2.91e-16	1.63143	78.314
ENSG00000131051	RBM39	218.803	448.941	2.05181	1.48e-14	90.2769	95.7523
ENSG00000131067	GGTL3	0.245136	63.9885	261.033	6.65e-14	36.6089	77.1382
ENSG00000131069	ACSS2	80.2438	272.114	3.3911	6.93e-21	79.4735	92.2412
ENSG00000131089	ARHGEF9	10.2568	83.0838	8.10032	1.66e-10	62.4444	79.839
ENSG00000131116	ZNF428	21.5216	200.589	9.32039	2.33e-32	67.898	89.4175
ENSG00000131126	TEX101	1.1256	60.0199	53.3227	1.6e-11	46.3402	76.508
ENSG00000131149	KIAA0182	11.8567	59.8305	5.04611	0.000510763	63.5166	76.478
ENSG00000131174	COX7B	25.6555	507.621	19.7861	7.78e-112	69.2238	96.3743
ENSG00000131188	PRR7	0.452651	77.9063	172.111	4.91e-18	40.4747	79.1679
ENSG00000131233	GJA9	1.00739	38.6288	38.3456	1.51e-05	45.5818	72.5304
ENSG00000131242	RAB11FIP4	21.8914	107.621	4.91614	5.08e-10	68.0316	82.6436
ENSG00000131263	RNF12	4.60534	135.243	29.3666	1.4e-28	56.568	85.1862
ENSG00000131269	ABCB7	3.12686	141.214	45.1617	1.53e-32	53.6434	85.6663
ENSG00000131323	TRAF3	3.96085	88.0482	22.2296	2.15e-16	55.4304	80.4529
ENSG00000131373	HPCL2	71.2476	156.577	2.19765	0.000523861	78.2322	86.7985
ENSG00000131375	CAPN7	0.00831491	71.9932	8658.32	2.91e-16	1.997	78.3413
ENSG00000131381	ZFYVE20	14.9421	90.9775	6.08866	1.38e-09	65.2053	80.8048
ENSG00000131467	PSME3	265.244	886.057	3.34053	6.73e-74	92.0229	98.3004
ENSG00000131469	RPL27	1483.32	11514.5	7.76263	0	99.1952	99.9563
ENSG00000131473	ACLY	610.483	1265.74	2.07333	4.05e-48	97.1518	98.9824
ENSG00000131477	RAMP2	0.0254576	62.0389	2436.95	2.58e-13	14.1318	76.8299
ENSG00000131503	ANKHD1	181.872	379.486	2.08656	2.57e-12	88.4027	94.7456
ENSG00000131507	NDFIP1	111.408	399.369	3.58475	2.07e-34	83.0282	95.073
ENSG00000131508	UBE2D2	12.7474	254.388	19.9561	6.88e-54	64.0486	91.6573
ENSG00000131558	EXOC4	44.7193	156.613	3.50214	5.19e-11	73.7771	86.8013
ENSG00000131586	MRPL20	0.027816	207.78	7469.77	9.37e-57	15.2776	89.7695
ENSG00000131724	IL13RA1	129.165	419.556	3.24821	3.13e-32	84.676	95.3649
ENSG00000131725	WDR44	3.20639	61.4974	19.1796	4.06e-10	53.8289	76.7453
ENSG00000131746	TNS4	6.36666	135.628	21.3029	7.6e-28	58.9579	85.2189
ENSG00000131747	TOP2A	33.1803	183.448	5.52884	1.53e-21	71.2645	88.4954
ENSG00000131771	PPP1R1B	845.187	4170.26	4.93412	0	98.1776	99.8254
ENSG00000131779	PEX11B	219.656	483.955	2.20325	4.66e-19	90.3151	96.1479
ENSG00000131781	FMO5	13.0088	210.135	16.1533	9.39e-42	64.1932	89.8813
ENSG00000131791	PRKAB2	0.00706863	76.3412	10800	1.92e-17	1.23039	78.9497
ENSG00000131795	RBM8A	78.7951	173.83	2.2061	9.55e-05	79.2852	87.9334
ENSG00000131845	ZNF304	0.0082187	55.7678	6785.47	1.5e-11	1.92607	75.8014
ENSG00000131849	ZNF132	0.0107164	30.0212	2801.42	0.000563238	3.82758	70.457
ENSG00000131873	CHSY1	15.1097	223.427	14.787	1.55e-43	65.2871	90.4761
ENSG00000131899	LLGL1	3.60489	76.1164	21.1148	4.41e-13	54.7183	78.9169
ENSG00000131931	THAP1	1.79152	39.4103	21.9983	0.000110737	49.5485	72.6968
ENSG00000131941	RHPN2	30.2927	266.504	8.79761	1.1e-43	70.5306	92.0638
ENSG00000131943	C19orf12	1.65518	49.6544	29.9994	1.07e-07	48.9892	74.721
ENSG00000131979	GCH1	0.829014	106.704	128.712	3.45e-25	44.2805	82.5454
ENSG00000132003	ZSWIM4	2.2562	41.1965	18.2592	3.17e-05	51.2208	73.0705
ENSG00000132010	ZNF20	0.289216	29.6136	102.393	0.000563238	37.6974	70.3506
ENSG00000132017	AC020916.8-201	10.8989	133.315	12.232	1.11e-22	62.8946	85.028
ENSG00000132122	SPATA6	0.0121919	67.3117	5521.03	8.69e-15	5.03615	77.6538
ENSG00000132142	ACACA	6.38545	251.808	39.4347	5.95e-61	58.9797	91.5673
ENSG00000132182	NUP210	172.184	345.253	2.00514	9.23e-10	87.8298	94.1018
ENSG00000132196	HSD17B7	0.387983	64.8663	167.188	3.38e-14	39.5117	77.2773
ENSG00000132254	ARFIP2	311.533	870.126	2.79304	1.09e-56	93.3406	98.254
ENSG00000132256	TRIM5	8.38926	87.6076	10.4428	4.04e-13	60.9794	80.401
ENSG00000132286	FXC1	87.14	296.545	3.40309	3.11e-23	80.3437	92.9532
ENSG00000132294	EFR3A	2.62875	126.104	47.9712	3.25e-28	52.3448	84.4059
ENSG00000132313	MRPL35	0.0113732	172.575	15173.9	2.69e-46	4.37048	87.8543
ENSG00000132326	PER2	15.4335	84.5552	5.47868	3.35e-08	65.4399	80.0246
ENSG00000132330	SCLY	8.98151	54.8116	6.10271	0.000252936	61.4759	75.6377
ENSG00000132341	RAN	234.792	758.849	3.23201	3.2e-60	90.9398	97.8857
ENSG00000132356	PRKAA1	2.19847	183.884	83.6415	2.07e-46	51.0326	88.52
ENSG00000132357	CARD6	0.00840186	60.8523	7242.72	5.09e-13	2.05975	76.6389
ENSG00000132359	GARNL4	9.88673	123.976	12.5396	4.48e-21	62.1743	84.215
ENSG00000132388	UBE2G1	6.95891	108.895	15.6483	1.74e-19	59.6071	82.7745
ENSG00000132405	TBC1D14	90.9496	213.91	2.35197	6.18e-08	80.8021	90.0559
ENSG00000132432	SEC61G	296.742	2429.49	8.18723	0	92.9587	99.6126
ENSG00000132434	LANCL2	11.9748	150.72	12.5865	1.14e-26	63.593	86.3811
ENSG00000132436	FIGNL1	0.00985319	199.062	20202.8	4.6e-54	3.14827	89.3384
ENSG00000132463	GRSF1	29.1083	187.097	6.42764	1.37e-24	70.2142	88.7055
ENSG00000132465	IGJ	41.4561	254.787	6.14596	4.85e-34	73.1251	91.671
ENSG00000132478	UNK	21.4354	111.408	5.19736	3.74e-11	67.868	83.0282
ENSG00000132541	HRSP12	26.3222	170.24	6.46754	3.17e-22	69.4203	87.7125
ENSG00000132549	VPS13B	0.289045	42.1266	145.744	1.88e-07	37.6947	73.2615
ENSG00000132561	MATN2	132.016	294.942	2.23415	8.84e-11	84.9188	92.9096
ENSG00000132603	NIP7	24.6632	95.2496	3.86201	4.62e-06	68.921	81.2986
ENSG00000132604	TERF2	3.68567	100.002	27.1325	9.62e-20	54.8875	81.8333
ENSG00000132613	AC020763.6-201	0.941553	80.7745	85.7885	1.35e-17	45.118	79.5444
ENSG00000132623	ANKRD5	9.16467	81.4771	8.89035	1.21e-10	61.6205	79.6344
ENSG00000132640	BTBD3	0.00735363	243.613	33128.2	1.59e-67	1.40499	91.2754
ENSG00000132646	PCNA	368.888	1089.52	2.95353	4.54e-78	94.5574	98.7396
ENSG00000132664	POLR3F	7.02479	85.6825	12.1972	2.47e-13	59.6781	80.1664
ENSG00000132669	RIN2	86.8623	259.934	2.99248	1.82e-16	80.311	91.8456
ENSG00000132688	NES	0.00690441	33.4207	4840.48	7.68e-05	1.14582	71.3272
ENSG00000132698	RAB25	710.987	1727.39	2.42956	3.9e-92	97.6865	99.3507
ENSG00000132716	WDR42A	148.498	424.701	2.85998	2.58e-27	86.2202	95.4358
ENSG00000132746	ALDH3B2	0.0120088	54.8872	4570.58	2.95e-11	4.89156	75.6513
ENSG00000132763	MMACHC	0.962081	56.8089	59.048	1.16e-10	45.268	75.976
ENSG00000132768	DPH2	14.1431	135.738	9.59743	2.88e-21	64.8043	85.2271
ENSG00000132825	PPP1R3D	3.68911	119.281	32.3334	4.21e-25	54.8956	83.7894
ENSG00000132842	AP3B1	42.2061	155.826	3.69202	6.94e-12	73.2779	86.7467
ENSG00000132849	INADL	8.5757	124.008	14.4604	7.19e-22	61.1404	84.2177
ENSG00000132912	DCTN4	5.3742	194.598	36.2096	1.03e-45	57.722	89.112
ENSG00000132952	USPL1	10.0504	72.709	7.23446	4.72e-08	62.2944	78.4395
ENSG00000132953	XPO4	0.00418303	51.6404	12345.2	2.24e-10	0.177329	75.0812
ENSG00000132964	CDK8	3.76251	86.8623	23.0863	4.07e-16	55.0457	80.311
ENSG00000133083	DCAMKL1	0.426171	41.9403	98.4119	1.88e-07	40.0846	73.2233
ENSG00000133103	COG6	6.97929	121.3	17.38	9.34e-23	59.629	83.9749
ENSG00000133107	TRPC4	0.00874644	53.1659	6078.57	1.14e-10	2.32165	75.3512
ENSG00000133110	POSTN	0.0105467	272.703	25856.6	3.32e-76	3.70209	92.2603
ENSG00000133112	TPT1	963.641	2000.06	2.07553	1.13e-77	98.4941	99.4789
ENSG00000133114	KIAA1704	7.60597	56.0592	7.37042	4.33e-05	60.2592	75.8478
ENSG00000133119	RFC3	3.63963	149.455	41.0633	1.16e-33	54.792	86.2884
ENSG00000133131	MORC4	0.95724	182.63	190.788	1.3e-47	45.2353	88.4463
ENSG00000133135	RNF128	41.8657	119.489	2.8541	4.78e-05	73.2097	83.8085
ENSG00000133138	TBC1D8B	1.11468	41.8348	37.5307	2.16e-06	46.2693	73.2042
ENSG00000133247	SUV420H2	2.18056	37.8203	17.3443	0.000206408	50.9699	72.3503
ENSG00000133250	ZNF414	0.775151	86.0155	110.966	4.74e-19	43.8385	80.2073
ENSG00000133318	RTN3	58.7582	251.154	4.27437	1.42e-24	76.3034	91.5455
ENSG00000133393	C16orf63	19.9039	192.206	9.65668	1.92e-31	67.3169	88.9838
ENSG00000133477	FAM83F	17.1866	100.797	5.86489	7.24e-11	66.2365	81.9179
ENSG00000133511	PI4KA	82.9773	308.235	3.71469	8.82e-27	79.8254	93.2588
ENSG00000133657	ATP13A3	17.5074	304.218	17.3765	5.47e-63	66.3729	93.1551
ENSG00000133678	RP11-369J21.6	27.8323	134.455	4.83091	5.49e-13	69.8568	85.1207
ENSG00000133704	IPO8	1.46681	139.615	95.183	6.76e-35	48.1517	85.5381
ENSG00000133706	LARS	38.6538	308.697	7.9862	2.55e-48	72.5358	93.2697
ENSG00000133710	SPINK5	0.00930666	116.811	12551.3	1.32e-29	2.72541	83.5575
ENSG00000133731	IMPA1	1.10262	80.964	73.4286	1.35e-17	46.1956	79.569
ENSG00000133740	E2F5	0.0156542	54.5699	3485.95	2.95e-11	7.86796	75.5941
ENSG00000133794	ARNTL	1.35014	39.6573	29.3726	7.89e-06	47.5815	72.7486
ENSG00000133805	AMPD3	0.89561	104.425	116.597	2.61e-24	44.7879	82.3107
ENSG00000133812	SBF2	0.00543697	130.239	23954.3	1.79e-33	0.51289	84.7661
ENSG00000133816	MICAL2	51.9079	156.792	3.02058	9.35e-09	75.1275	86.8122
ENSG00000133884	DPF2	76.9584	207.483	2.69604	2.98e-10	79.037	89.7558
ENSG00000133935	C14orf1	95.0584	236.312	2.48597	2.44e-10	81.2768	91.0026
ENSG00000133983	COX16	159.029	419.163	2.63576	2.54e-23	86.9649	95.3594
ENSG00000133985	TTC9	0.00725531	78.692	10846.1	2.49e-18	1.34225	79.2716
ENSG00000133997	MED6	19.7567	113.657	5.75282	2.51e-12	67.2623	83.2547
ENSG00000134013	LOXL2	5.18503	68.6843	13.2466	2.31e-10	57.4601	77.8611
ENSG00000134014	ELP3	8.08492	76.1533	9.41919	4.91e-10	60.712	78.9224
ENSG00000134077	THUMPD3	5.77682	197.616	34.2085	2.08e-45	58.2431	89.2675
ENSG00000134086	VHL	7.01764	291.013	41.4688	5.45e-71	59.6699	92.7977
ENSG00000134107	BHLHB2	196.692	539.974	2.74528	4.43e-33	89.2184	96.658
ENSG00000134109	EDEM1	86.4278	265.414	3.07094	1.18e-17	80.2592	92.0284
ENSG00000134121	CHL1	1.05946	93.8149	88.5493	2.2e-21	45.9228	81.1349
ENSG00000134152	C15orf29	0.0738768	32.285	437.012	0.000149342	26.8313	71.0462
ENSG00000134243	SORT1	128.382	461.042	3.59118	2.35e-40	84.6051	95.8969
ENSG00000134247	PTGFRN	31.901	230.6	7.2286	1.92e-33	70.9508	90.7734
ENSG00000134250	NOTCH2	12.2481	155.636	12.707	5.29e-28	63.7566	86.7331
ENSG00000134265	NAPG	66.8641	612.812	9.16504	2.55e-106	77.5856	97.1655
ENSG00000134278	SPIRE1	56.7777	267.176	4.70565	7.66e-29	75.9705	92.0857
ENSG00000134283	PPHLN1	77.2605	166.908	2.16032	0.000352118	79.0779	87.4942
ENSG00000134287	ARF3	277.799	1087.74	3.91557	1.29e-108	92.4212	98.7369
ENSG00000134291	TMEM106C	689.78	1476.59	2.14068	8.69e-61	97.5883	99.1897
ENSG00000134294	SLC38A2	5.07949	264.374	52.0473	1.02e-65	57.2991	91.9929
ENSG00000134308	YWHAQ	383.581	1100.73	2.86963	1.31e-75	94.8138	98.7587
ENSG00000134313	KIDINS220	75.7845	183.369	2.41961	1.04e-06	78.8705	88.49
ENSG00000134317	GRHL1	20.8465	238.905	11.4602	6.21e-43	67.6606	91.1035
ENSG00000134318	ROCK2	27.427	116.836	4.2599	8.8e-10	69.7395	83.5602
ENSG00000134323	MYCN	76.7907	554.197	7.21698	4.76e-85	79.0124	96.7699
ENSG00000134324	LPIN1	33.2877	110.211	3.31086	3.62e-06	71.2945	82.9082
ENSG00000134326	CMPK2	0.0093269	105.219	11281.2	4.88e-26	2.74178	82.3953
ENSG00000134333	LDHA	932.002	2951.79	3.16715	3.19e-237	98.4177	99.7108
ENSG00000134339	SAA2	0.0315356	370.267	11741.2	2.82e-105	16.6908	94.5819
ENSG00000134352	IL6ST	1.77325	56.2183	31.7036	2.29e-09	49.4748	75.8751
ENSG00000134419	RPS15A	347.21	2036.17	5.86436	4.97e-285	94.1454	99.4926
ENSG00000134444	KIAA1468	4.55163	47.3759	10.4086	0.000119354	56.4807	74.2927
ENSG00000134461	ANKRD16	14.8859	81.3233	5.46309	2.7e-07	65.178	79.6153
ENSG00000134531	EMP1	3.31572	192.877	58.1705	1.15e-47	54.0799	89.022
ENSG00000134597	RBMX2	56.0943	178.437	3.18102	2.69e-11	75.8532	88.2035
ENSG00000134602	RP6-213H19.1	0.227944	152.188	667.657	4.97e-40	36.0715	86.4875
ENSG00000134612	AP003122.2-201	4.66322	51.4803	11.0396	1.16e-05	56.6608	75.0539
ENSG00000134644	PUM1	79.1223	242.235	3.06153	1.09e-15	79.3261	91.2236
ENSG00000134686	PHC2	116.185	262.839	2.26226	1.32e-09	83.4975	91.9411
ENSG00000134690	CDCA8	120.623	252.832	2.09606	3.2e-07	83.9149	91.6028
ENSG00000134698	EIF2C4	4.57031	51.1302	11.1875	1.16e-05	56.5107	74.9884
ENSG00000134709	HOOK1	4.33237	69.1145	15.953	3.6e-11	56.1097	77.9239
ENSG00000134748	PRPF38A	1.47338	103.477	70.2311	5.12e-24	48.1817	82.2071
ENSG00000134755	DSC2	3.30604	182.158	55.0987	1.88e-44	54.0581	88.419
ENSG00000134757	DSG3	2.48733	41.3428	16.6213	3.17e-05	51.9383	73.1005
ENSG00000134759	STATIP1	16.0611	116.025	7.22399	5.54e-15	65.7318	83.4811
ENSG00000134762	DSC3	0.0057469	49.8361	8671.82	8.63e-10	0.638385	74.7538
ENSG00000134817	APLNR	8.27615	56.6045	6.83947	2.5e-05	60.8839	75.9405
ENSG00000134824	FADS2	351.187	3143.92	8.95228	0	94.2218	99.7381
ENSG00000134827	TCN1	763.258	1976.75	2.58988	2.52e-118	97.9021	99.468
ENSG00000134851	TMEM165	114.343	646.099	5.65052	3.77e-86	83.3201	97.3619
ENSG00000134852	CLOCK	0.00607665	61.6489	10145.2	2.58e-13	0.769336	76.7699
ENSG00000134871	COL4A2	150.225	376.18	2.50411	9.3e-19	86.3457	94.6883
ENSG00000134884	ARGLU1	141.336	336.084	2.37791	8.92e-15	85.6773	93.9053
ENSG00000134897	BIVM	8.32834	84.0312	10.0898	4.39e-12	60.9276	79.9591
ENSG00000134899	ERCC5	54.9727	207.031	3.76606	3.57e-17	75.665	89.734
ENSG00000134900	TPP2	13.6688	211.681	15.4865	2.04e-41	64.556	89.9523
ENSG00000134901	KDELC1	0.689942	60.0357	87.0156	1.6e-11	43.091	76.5107
ENSG00000134909	AP000751.4	8.59658	102.173	11.8854	4.84e-16	61.1567	82.0679
ENSG00000134910	STT3A	255.042	1445	5.66571	9.28e-197	91.6792	99.1652
ENSG00000134970	TICAM2	0.00943803	91.8134	9728.03	3.51e-22	2.83999	80.903
ENSG00000134986	C5orf13	0.665797	42.7376	64.1901	1.13e-06	42.8673	73.387
ENSG00000134987	WDR36	1.56767	46.6974	29.7878	7.21e-07	48.6046	74.1645
ENSG00000135002	RFK	35.2413	134.82	3.82564	2.59e-10	71.7583	85.1507
ENSG00000135018	UBQLN1	211.04	511.428	2.42337	6.04e-25	89.9222	96.4098
ENSG00000135040	MAK10	18.0677	138.367	7.65827	3.67e-19	66.6048	85.4372
[truncated: 4,441 more rows]
